# Supplementary material for: Widespread recessive effects on common diseases in a cohort of 44,000 British Pakistanis and Bangladeshis with high autozygosity
Source: Am J Hum Genet. 2025 Apr 29;112(6):1316–29. doi: 10.1016/j.ajhg.2025.03.020 (PMC12256797; doi:10.1016/j.ajhg.2025.03.020)
Supplement: Data S1. Tables S5, S8, S9, and S11 [file mmc2.xlsx]

## Sheet: Table-S5
Lead variant	CHR	POS	REF	ALT	Most severe consequence	Gene	INFO	AF	N	N_Hom_REF	N_HET	N_Hom_ALT	Hom_Freq	Reference panel	Phenotype	Phenotype Panel	Number of cases	AF in cases	AF in controls	REGENIE REC BETA	REGENIE REC SE	REGENIE REC CHISQ	REGENIE REC OR	REGENIE REC P	REGENIE ADD BETA	REGENIE ADD SE	REGENIE ADD CHISQ	REGENIE ADD OR	REGENIE ADD P	delta log10p	FinnGen Phenotype	FinnGen REC OR	FinnGen REC P	Proxy variant	Proxy LDR2	FinnGen Proxy REC OR	FinnGen Proxy REC P	replication	replication by lead variant	GERA Phenotype	GERA REC OR	GERA REC P	UKBiobank Phenotype	UKBiobank DD Beta	UKBiobank DD P	REGENIE ADDNOHOM N	REGENIE ADDNOHOM N Cases	REGENIE ADDNOHOM BETA	REGENIE ADDNOHOM SE
chr1:2620059:C:A	1	2620059	C	A	intron variant	MMEL1	0.812512	0.00070373	42027	41890	53	3	7.15205e-05	TOPMED	M70[Soft tissue disorders related to use, overuse and pressure]	ICD10	821	0.00647456	0.0010738	8.06198	2.00247	30.8869	3171.56	2.73508e-08	2.34374	0.369407	27.5182	10.4201	1.55622e-07	0.7551	NA	NA	NA	NA	NA	NA	NA	not	not	NA	NA	NA	NA	NA	NA	42024	818	1.63537	0.525619
chr1:11796321:G:A	1	11796321	G	A	missense variant	MTHFR	1.01917	0.151955	44186	33156	10010	936	0.0212235	WES5K	Folate_deficiency_with_and_without_anaemia	CUSTOM	2492	0.159107	0.133774	0.729859	0.115053	34.226	2.07479	4.90693e-09	0.226701	0.0407721	29.491	1.25445	5.61772e-08	1.05875	D3_ANAEMIA_FOLATEDEF	2.10104	0.0160994	NA	NA	NA	NA	yes	yes	NA	NA	NA	Vitamin and mineral supplements: Folic acid or Folate (Vit B9)	-0.0005338	0.025965	43250	2400	0.137604	0.0497695
chr1:11796321:G:A	1	11796321	G	A	missense variant	MTHFR	0.995203	0.152618	44186	32692	9938	919	0.0211027	TOPMED	Folate_deficiency_with_and_without_anaemia	CUSTOM	2492	0.161396	0.136062	0.727383	0.115035	34.0214	2.06966	5.45105e-09	0.228779	0.0409566	29.7649	1.25706	4.87742e-08	0.95171	D3_ANAEMIA_FOLATEDEF	2.10104	0.0160994	NA	NA	NA	NA	yes	yes	NA	NA	NA	Vitamin and mineral supplements: Folic acid or Folate (Vit B9)	-0.0005338	0.025965	43267	2402	0.144702	0.049779
chr1:12265958:C:T	1	12265958	C	T	intron variant	VPS13D	0.584501	0.00276603	42027	40199	217	3	7.42225e-05	TOPMED	M53[Other dorsopathies, not elsewhere classified]	ICD10	912	0.0179159	0.0104454	5.33278	0.882968	32.3443	207.013	1.29137e-08	1.09764	0.225507	18.7451	2.99708	1.49407e-05	3.06332	NA	NA	NA	NA	NA	NA	NA	not	not	NA	NA	NA	Dorsalgia	-0.0007104	0.0182404	42024	910	0.901231	0.244027
chr1:31215264:T:C	1	31215264	T	C	intron variant	NKAIN1	0.869933	0.884663	42027	2922	13831	15497	0.480527	TOPMED	L21[Seborrhoeic dermatitis]	ICD10	3102	0.741793	0.702923	0.22361	0.0385563	33.7709	1.25058	6.19983e-09	0.187722	0.0331846	32.6128	1.2065	1.12473e-08	0.25867	NA	NA	NA	NA	NA	NA	NA	not	not	NA	NA	NA	NA	NA	NA	26530	1872	0.237731	0.0458449
chr1:31215264:T:C	1	31215264	T	C	intron variant	NKAIN1	0.870905	0.88403	44186	3091	14541	16292	0.48025	TOPMED	Seborrheic_dermatitis	CUSTOM	3086	0.74282	0.702599	0.228818	0.0385842	35.3133	1.25711	2.80711e-09	0.194139	0.0332249	34.8167	1.21427	3.62251e-09	0.11075	NA	NA	NA	NA	NA	NA	NA	not	not	NA	NA	NA	NA	NA	NA	27894	1860	0.248293	0.0458811
chr1:38245969:G:A	1	38245969	G	A	intergenic variant	.	1.00915	0.0177533	44186	42630	1487	27	0.000611635	WES5K	Peripheral_arterial_disease	CUSTOM	477	0.0262012	0.0175615	4.20858	0.596461	34.2091	67.261	4.94971e-09	0.472012	0.257909	3.34944	1.60322	0.067228	7.13297	NA	NA	NA	NA	NA	NA	NA	not	not	NA	NA	NA	NA	NA	NA	44159	471	-0.299482	0.26843
chr1:38245969:G:A	1	38245969	G	A	intergenic variant	.	1.00157	0.0178536	44186	42606	1495	27	0.000611856	TOPMED	Peripheral_arterial_disease	CUSTOM	477	0.0268301	0.0177617	4.20858	0.596461	34.2091	67.261	4.94971e-09	0.496289	0.257208	3.72307	1.64261	0.0536661	7.03512	NA	NA	NA	NA	NA	NA	NA	not	not	NA	NA	NA	NA	NA	NA	44159	471	-0.268549	0.267642
chr1:45616613:C:T	1	45616613	C	T	splice polypyrimidine tract variant	NASP	0.862222	0.001794	24387	24204	77	5	0.00020588	WES5K	GNH0249_NormalUncomplicatedTermDelivery	CUSTOM	11666	0.00317252	0.00301117	9.16569	1.93131	31.1574	9563.32	2.3793e-08	0.148169	0.195455	0.574676	1.15971	0.448407	7.27522	NA	NA	NA	NA	NA	NA	NA	not	not	NA	NA	NA	NA	NA	NA	24382	11656	-0.103875	0.206944
chr1:48228922:G:A	1	48228922	G	A	missense variant	SLC5A9	1.016	0.0524316	44186	39895	4123	146	0.00330586	WES5K	Hypertension	CUSTOM	11822	0.0484835	0.0507068	-1.42581	0.283547	30.5947	0.240314	3.17965e-08	-0.121942	0.0433886	7.97431	0.8852	0.0047446	5.17382	NA	NA	NA	NA	NA	NA	NA	not	not	NA	NA	NA	NA	NA	NA	44040	11802	-0.0468491	0.045809
chr1:48256392:G:GT	1	48256392	G	GT	intergenic variant	.	0.995949	0.0522855	44186	39777	4127	131	0.00297491	TOPMED	Hypertension	CUSTOM	11822	0.0484473	0.0512711	-1.51374	0.297894	31.7564	0.220085	1.74775e-08	-0.136126	0.0437152	9.79887	0.872733	0.00174618	4.99961	NA	NA	NA	NA	NA	NA	NA	not	not	NA	NA	NA	NA	NA	NA	44055	11806	-0.0677842	0.0456286
chr1:76418868:T:TA	1	76418868	T	TA	intron variant	ST6GALNAC3	0.898283	0.0134537	42027	40441	1073	15	0.000361193	TOPMED	E87[Other disorders of fluid, electrolyte and acid-base balance]	ICD10	1711	0.0187021	0.0159494	3.94517	0.545183	35.0117	51.6851	3.27733e-09	0.206031	0.156215	1.73947	1.22879	0.187206	7.7568	NA	NA	NA	NA	NA	NA	NA	not	not	NA	NA	NA	NA	NA	NA	42012	1707	0.0401417	0.159387
chr1:93847011:TCGGGCGCGGCGG:*	1	93847011	TCGGGCGCGGCGG	*	intron variant	BCAR3	0.840658	0.351874	44186	12992	8247	2930	0.12123	WES5K	Dermatitis_atopc_contact_other_unspecified	CUSTOM	12961	0.370679	0.357953	0.168955	0.0297066	31.9285	1.18407	1.59956e-08	0.0444349	0.0171795	6.68004	1.04544	0.0097499	5.785	NA	NA	NA	NA	NA	NA	NA	not	not	NA	NA	NA	NA	NA	NA	41256	11945	-0.02242	0.020638
chr1:103412173:G:GA	1	103412173	G	GA	upstream gene variant	.	0.631616	0.00249292	42027	41214	200	3	7.2434e-05	TOPMED	H54[Visual impairment including blindness (binocular or monocular)]	ICD10	340	0.0196695	0.00683326	5.80778	0.934613	32.2464	332.879	1.35809e-08	1.62675	0.308339	18.8069	5.08731	1.44644e-05	3.02737	NA	NA	NA	NA	NA	NA	NA	not	not	NA	NA	NA	NA	NA	NA	42024	339	1.45113	0.337546
chr1:115290827:A:T	1	115290827	A	T	intron variant	NGF	0.988254	0.00259151	42027	41759	211	3	7.14745e-05	TOPMED	I42[Cardiomyopathy]	ICD10	177	0.0141133	0.00286237	7.69141	0.942925	31.521	2189.46	1.97297e-08	1.55867	0.486608	7.28514	4.7525	0.0069528	5.54704	NA	NA	NA	NA	NA	NA	NA	not	not	NA	NA	NA	NA	NA	NA	42024	175	-0.366502	0.897239
chr1:192575098:A:G	1	192575098	A	G	intron variant	.	0.873137	0.00605167	42027	41143	493	4	9.60615e-05	TOPMED	M23[Internal derangement of knee]	ICD10	688	0.0104678	0.00834268	6.05096	0.883048	30.6469	424.52	3.09514e-08	0.451005	0.3431	1.72791	1.56989	0.188678	6.78504	NA	NA	NA	NA	NA	NA	NA	not	not	NA	NA	NA	NA	NA	NA	42023	686	-0.0106539	0.344403
chr1:194023706:A:G	1	194023706	A	G	intron variant	.	0.90203	0.00259821	42027	41651	209	4	9.55475e-05	TOPMED	F11[Mental and behavioural disorders due to use of opioids]	ICD10	171	0.0134502	0.00354358	7.84174	1.14434	30.3343	2544.63	3.63639e-08	1.45197	0.496573	6.11936	4.27152	0.0133709	5.56549	NA	NA	NA	NA	NA	NA	NA	not	not	NA	NA	NA	NA	NA	NA	42023	169	-0.683059	0.905706
chr1:216911690:AG:A	1	216911690	AG	A	intron variant	ESRRG	0.816954	0.0053412	42027	40783	414	12	0.000291199	TOPMED	H60[Otitis externa]	ICD10	477	0.018087	0.00966994	3.9937	0.508147	35.5567	54.2553	2.47737e-09	0.750153	0.26171	6.62551	2.11732	0.0100529	6.6083	NA	NA	NA	NA	NA	NA	NA	not	not	NA	NA	NA	NA	NA	NA	42015	474	0.273086	0.379004
chr1:223842227:G:A	1	223842227	G	A	intron variant	TP53BP2	0.959571	0.00154461	23710	23594	65	4	0.00016904	TOPMED	O32[Maternal care for known or suspected malpresentation of fetus]	ICD10	2465	0.0033838	0.00193024	6.91503	1.94997	31.8601	1007.3	1.65688e-08	1.29766	0.287145	16.1954	3.66072	5.71334e-05	3.5376	NA	NA	NA	NA	NA	NA	NA	not	not	NA	NA	NA	NA	NA	NA	23706	2461	0.638866	0.477103
chr1:239913815:A:T	1	239913815	A	T	3 prime utr variant	CHRM3	0.812269	0.00419128	42027	41222	337	5	0.000120296	TOPMED	M70[Soft tissue disorders related to use, overuse and pressure]	ICD10	821	0.0121108	0.00682086	4.89518	0.861463	30.48	133.644	3.37318e-08	0.547022	0.25241	4.13304	1.7281	0.0420533	6.09576	NA	NA	NA	NA	NA	NA	NA	not	not	NA	NA	NA	NA	NA	NA	42022	818	0.148451	0.326166
chr2:621954:T:C	2	621954	T	C	intergenic variant	.	0.953276	0.946373	44186	1925	13524	27209	0.63784	TOPMED	Obesity	CUSTOM	7395	0.802328	0.78533	0.172998	0.0283081	37.6933	1.18886	8.27885e-10	0.145248	0.0242703	36.4112	1.15633	1.59783e-09	0.28556	E4_OBESITY	1.15472	6.33286e-22	NA	NA	NA	NA	yes	yes	NA	NA	NA	NA	NA	NA	NA	NA	NA	NA
chr2:4431718:G:C	2	4431718	G	C	intergenic variant	.	0.693981	0.164984	24387	10254	3728	162	0.0114536	TOPMED	GNH0247_GestationalHypertension	CUSTOM	835	0.258066	0.233865	0.79843	0.13183	30.5445	2.22205	3.26287e-08	0.216925	0.0695253	9.45831	1.24225	0.00210194	4.80902	NA	NA	NA	NA	NA	NA	NA	not	not	NA	NA	NA	NA	NA	NA	24225	826	0.199088	0.0720965
chr2:6740485:C:T	2	6740485	C	T	intron variant	LINC00487	0.82421	0.00178441	42027	41676	141	4	9.56457e-05	TOPMED	L73[Other follicular disorders]	ICD10	443	0.0115124	0.00283247	5.82424	1.12182	31.3138	338.404	2.19513e-08	1.4893	0.336004	14.0989	4.43399	0.000173444	3.8977	NA	NA	NA	NA	NA	NA	NA	not	not	NA	NA	NA	NA	NA	NA	42023	440	0.82885	0.711764
chr2:36076367:C:T	2	36076367	C	T	intergenic variant	.	0.923267	0.0123109	44186	42762	1058	4	9.12742e-05	TOPMED	Chronic_viral_hepatitis	CUSTOM	755	0.0219919	0.0142815	4.84676	0.733281	30.5129	127.327	3.31658e-08	0.640969	0.187912	9.86287	1.89832	0.00168648	4.70629	NA	NA	NA	NA	NA	NA	NA	not	not	NA	NA	NA	NA	NA	NA	44182	753	0.503616	0.200442
chr2:40115460:G:T	2	40115460	G	T	synonymous variant	SLC8A1	0.82931	0.00315027	42027	41611	255	4	9.55338e-05	WES5K	H34[Retinal vascular occlusions]	ICD10	180	0.0113437	0.00432011	8.74099	1.24086	31.872	6254.08	1.64676e-08	1.32102	0.511435	4.78098	3.74724	0.028776	6.2424	NA	NA	NA	NA	NA	NA	NA	not	not	NA	NA	NA	NA	NA	NA	42023	178	-1.19432	0.932559
chr2:40115460:G:T	2	40115460	G	T	synonymous variant	SLC8A1	0.832757	0.00320173	44186	43742	271	5	0.00011359	WES5K	Retinal_vascular_occlusions	CUSTOM	180	0.0113437	0.00436648	8.63892	1.16103	32.377	5647.23	1.26984e-08	1.41035	0.507127	5.38094	4.09739	0.0203578	6.20498	NA	NA	NA	NA	NA	NA	NA	not	not	NA	NA	NA	NA	NA	NA	44181	178	-1.19654	0.974911
chr2:51166148:A:G	2	51166148	A	G	intron variant	.	0.923582	0.0857427	19799	15605	2633	147	0.00799565	TOPMED	Erectile_dysfunction	CUSTOM	3706	0.0911906	0.0953994	-1.41169	0.304598	29.9674	0.243731	4.3937e-08	-0.0336189	0.0509645	0.435143	0.96694	0.509476	7.06429	NA	NA	NA	NA	NA	NA	NA	not	not	NA	NA	NA	NA	NA	NA	19652	3679	0.0596832	0.0549022
chr2:66017686:G:A	2	66017686	G	A	intron variant	LINC02934	1.00847	0.00568297	42027	41554	467	4	9.51814e-05	WES5K	L57[Skin changes due to chronic exposure to nonionizing radiation]	ICD10	464	0.0107909	0.00562211	6.53863	1.3265	29.9027	691.339	4.54276e-08	0.78761	0.432165	3.32142	2.19814	0.0683833	6.17763	NA	NA	NA	NA	NA	NA	NA	not	not	NA	NA	NA	NA	NA	NA	42023	461	-0.321669	0.43873
chr2:66017686:C:T	2	66017686	C	T	intron variant	LINC02934	0.99199	0.00564728	42027	41554	464	4	9.51882e-05	TOPMED	L57[Skin changes due to chronic exposure to nonionizing radiation]	ICD10	464	0.0109447	0.00569195	6.53863	1.3265	29.9027	691.339	4.54276e-08	0.808411	0.433558	3.47672	2.24434	0.0622386	6.13674	NA	NA	NA	NA	NA	NA	NA	not	not	NA	NA	NA	NA	NA	NA	42023	461	-0.305877	0.440203
chr2:69340329:G:A	2	69340329	G	A	intron variant	GFPT1	0.625431	0.991689	42027	205	4554	22184	0.823368	TOPMED	K63[Other diseases of intestine]	ICD10	1364	0.841492	0.865491	-0.405827	0.0661063	35.2982	0.666425	2.82898e-09	-0.36951	0.0686018	27.0871	0.691073	1.94491e-07	1.83727	NA	NA	NA	NA	NA	NA	NA	not	not	NA	NA	NA	Diagnoses - main ICD10: K63 Other diseases of intestine	-0.0005836	0.0218876	NA	NA	NA	NA
chr2:79965309:A:G	2	79965309	A	G	intron variant	CTNNA2	0.806521	0.191664	42027	21817	8884	731	0.0232566	TOPMED	L73[Other follicular disorders]	ICD10	443	0.231173	0.204264	1.03824	0.163981	30.7668	2.82424	2.90971e-08	0.220579	0.0886928	5.92244	1.2468	0.0149493	5.71077	NA	NA	NA	NA	NA	NA	NA	not	not	NA	NA	NA	NA	NA	NA	41296	415	-0.0624369	0.106808
chr2:82023510:T:G	2	82023510	T	G	intergenic variant	.	0.908734	0.272109	42027	21178	11984	1925	0.0548636	TOPMED	D70[Agranulocytosis]	ICD10	178	0.341826	0.249288	1.16585	0.18411	29.9926	3.20865	4.33691e-08	0.450341	0.111849	14.7271	1.56885	0.000124245	3.4571	D3_AGRANULOCYTOSIS	0.997899	0.965811	chr2:82370172:T:G	0.252392	0.99611	0.979648	yes	not	NA	NA	NA	NA	NA	NA	40102	154	0.215186	0.163876
chr2:96604271:A:C	2	96604271	A	C	missense variant	KANSL3	0.577806	0.00350562	42027	41075	277	6	0.000145075	TOPMED	M65[Synovitis and tenosynovitis]	ICD10	2729	0.00816941	0.00766856	5.30372	1.1105	30.1395	201.083	4.02059e-08	0.173619	0.221824	0.6126	1.1896	0.43381	7.03301	NA	NA	NA	NA	NA	NA	NA	not	not	NA	NA	NA	NA	NA	NA	42021	2724	-0.295816	0.228187
chr2:121338442:C:A	2	121338442	C	A	3 prime utr variant	CLASP1	0.812573	0.194053	42027	21684	8928	757	0.0241321	TOPMED	B98[Other specified infectious agents as the cause of diseases classified to other chapters]	ICD10	802	0.240009	0.21202	0.801784	0.132076	30.251	2.22951	3.79595e-08	0.229237	0.0662367	11.4941	1.25764	0.000698168	4.26464	NA	NA	NA	NA	NA	NA	NA	not	not	NA	NA	NA	NA	NA	NA	41270	766	0.0942667	0.0781272
chr2:146088185:A:T	2	146088185	A	T	intergenic variant	.	0.802931	0.0171452	42027	38924	1324	17	0.000422203	TOPMED	F12[Mental and behavioural disorders due to use of cannabinoids]	ICD10	162	0.0636047	0.0264368	4.34846	0.608421	30.7323	77.3592	2.9619e-08	1.07405	0.24028	15.1732	2.92721	9.80844e-05	3.52003	F5_CANNABIS	6.36103	0.280455	chr2:146028698:C:T	0.250042	5.8039	0.0002646	yes	not	NA	NA	NA	NA	NA	NA	42010	159	0.760751	0.291175
chr2:170538482:C:T	2	170538482	C	T	intron variant	MYO3B	0.80304	0.0132138	42027	39393	1021	17	0.000420469	TOPMED	K13[Other diseases of lip and oral mucosa]	ICD10	2618	0.0276351	0.0208362	2.70517	0.431362	30.1984	14.9569	3.90023e-08	0.280779	0.101521	7.20731	1.32416	0.00726073	5.26989	NA	NA	NA	NA	NA	NA	NA	not	not	NA	NA	NA	NA	NA	NA	42010	2611	0.165381	0.113609
chr2:171680912:G:A	2	171680912	G	A	intergenic variant	.	0.872639	0.327909	42027	16974	12057	2253	0.0720176	TOPMED	A09[Other gastroenteritis and colitis of infectious and unspecified origin]	ICD10	2404	0.269103	0.300779	-0.454269	0.0860859	30.9236	0.634912	2.68386e-08	-0.17858	0.0364471	24.3726	0.836457	7.93908e-07	1.47101	AB1_GASTROENTERITIS_NOS	0.981153	0.292681	chr2:172064809:G:A	0.602207	0.747182	0.00241213	yes	not	NA	NA	NA	NA	NA	NA	39774	2317	-0.14257	0.0421919
chr2:206949775:G:T	2	206949775	G	T	intron variant	CPO	0.828451	0.000357799	42027	41908	24	3	7.15393e-05	WES5K	J84[Other interstitial pulmonary diseases]	ICD10	161	0.0192484	0.000617138	8.14744	1.99148	33.5311	3454.52	7.01342e-09	2.98319	0.516095	24.3199	19.7507	8.15906e-07	2.06571	NA	NA	NA	NA	NA	NA	NA	not	not	NA	NA	NA	NA	NA	NA	42024	158	-0.337732	2.3634
chr2:233763993:C:A	2	233763993	C	A	intron variant	UGT1A6	1.01798	0.527879	42027	15152	19859	7012	0.166861	WES5K	E80[Disorders of porphyrin and bilirubin metabolism]	ICD10	76	0.835526	0.402358	1.85508	0.154672	97.5286	6.39221	5.30884e-23	1.16738	0.110454	84.1946	3.21356	4.48436e-20	2.9267	E4_PORBILIR	5.75339	2.31366e-74	NA	NA	NA	NA	yes	yes	NA	NA	NA	total_bilirubin	-0.17911	0	35030	20	0.725944	0.451321
chr2:233763993:G:T	2	233763993	G	T	intron variant	UGT1A6	1.01794	0.528052	42027	15146	19861	7016	0.166956	TOPMED	E80[Disorders of porphyrin and bilirubin metabolism]	ICD10	76	0.835526	0.402478	1.85495	0.154675	97.515	6.39138	5.34441e-23	1.16737	0.110463	84.1816	3.21353	4.51336e-20	2.9266	E4_PORBILIR	5.75339	2.31366e-74	NA	NA	NA	NA	yes	yes	NA	NA	NA	total_bilirubin	-0.17911	0	35011	19	0.476684	0.465477
chr2:236834949:C:T	2	236834949	C	T	regulatory region variant	.	0.893253	0.00714182	42027	41011	572	9	0.000216388	TOPMED	F40[Phobic anxiety disorders]	ICD10	378	0.015847	0.00945156	4.9244	0.683465	30.9077	137.607	2.70601e-08	0.714674	0.303147	4.53678	2.04352	0.0331742	6.08847	NA	NA	NA	NA	NA	NA	NA	not	not	NA	NA	NA	NA	NA	NA	42018	376	0.264803	0.429328
chr3:23530638:C:A	3	23530638	C	A	intron variant	UBE2E2	0.841019	0.000835861	42027	41838	64	3	7.15905e-05	TOPMED	E14[Unspecified diabetes mellitus]	ICD10	804	0.00393123	0.00161204	7.88761	1.60905	29.8745	2664.07	4.60946e-08	1.30178	0.433427	6.6821	3.67583	0.00973868	5.32485	NA	NA	NA	NA	NA	NA	NA	not	not	NA	NA	NA	NA	NA	NA	42024	801	-1.06585	0.780113
chr3:54384060:A:G	3	54384060	A	G	intron variant	CACNA2D3	0.779055	0.0131004	42027	39324	1024	10	0.000247782	TOPMED	M70[Soft tissue disorders related to use, overuse and pressure]	ICD10	821	0.02758	0.0203687	4.20474	0.640931	29.9062	67.0032	4.53472e-08	0.43966	0.173549	5.76562	1.55218	0.0163426	5.55677	NA	NA	NA	NA	NA	NA	NA	not	not	NA	NA	NA	NA	NA	NA	42017	818	0.274087	0.207253
chr3:60917770:T:C	3	60917770	T	C	intron variant	FHIT	0.939363	0.00954376	44186	43017	801	14	0.000319401	TOPMED	Peptic_ulcer_disease	CUSTOM	1557	0.0149836	0.0112551	3.83677	0.56719	31.6253	46.3754	1.86978e-08	0.490903	0.162764	8.06322	1.63379	0.00451731	5.38309	NA	NA	NA	NA	NA	NA	NA	not	not	NA	NA	NA	NA	NA	NA	44172	1553	0.305012	0.200415
chr3:64802433:A:G	3	64802433	A	G	intron variant	ADAMTS9-AS2	0.999774	0.0272564	42027	39775	2159	35	0.000833949	WES5K	J34[Other disorders of nose and nasal sinuses]	ICD10	4790	0.0298528	0.0264822	2.06513	0.340484	32.0234	7.88632	1.52325e-08	0.126141	0.0678107	3.46031	1.13444	0.0628579	6.61559	NA	NA	NA	NA	NA	NA	NA	not	not	NA	NA	NA	NA	NA	NA	41992	4774	0.0171412	0.0699058
chr3:64802433:A:G	3	64802433	A	G	intron variant	ADAMTS9-AS2	0.984984	0.0258388	42027	39775	2050	30	0.00071676	TOPMED	J34[Other disorders of nose and nasal sinuses]	ICD10	4790	0.0296851	0.0257826	2.1184	0.345174	33.0687	8.31782	8.8957e-09	0.145893	0.0656862	4.77541	1.15707	0.0288689	6.51125	NA	NA	NA	NA	NA	NA	NA	not	not	NA	NA	NA	NA	NA	NA	41997	4776	0.0545881	0.0709921
chr3:141734432:C:T	3	141734432	C	T	upstream gene variant	RNF7	0.998712	0.0099643	42027	41184	805	12	0.000285707	TOPMED	K14[Diseases of tongue]	ICD10	806	0.0176956	0.00983817	4.35676	0.662888	32.2765	78.004	1.33721e-08	0.42769	0.230997	3.42803	1.53371	0.0640988	6.68065	NA	NA	NA	NA	NA	NA	NA	not	not	NA	NA	NA	NA	NA	NA	42015	800	-0.16151	0.241523
chr3:176679876:G:C	3	176679876	G	C	intron variant	LINC01208	0.717187	0.00426635	42027	40727	343	3	7.30407e-05	TOPMED	E22[Hyperfunction of pituitary gland]	ICD10	156	0.0229007	0.00941386	7.05826	1.27422	31.7898	1162.42	1.71791e-08	1.24901	0.403175	6.87935	3.48689	0.00871967	5.7055	NA	NA	NA	NA	NA	NA	NA	not	not	NA	NA	NA	NA	NA	NA	42024	153	-0.775497	0.721232
chr3:194350072:G:A	3	194350072	G	A	intron variant	CPN2	0.85288	0.554538	42027	9630	15474	4251	0.144813	TOPMED	J03[Acute tonsillitis]	ICD10	5616	0.448792	0.469221	-0.200539	0.0356879	32.3181	0.81829	1.30885e-08	-0.11552	0.0226418	26.0284	0.890903	3.36434e-07	1.41001	J10_TONSILLITIS	0.98554	0.518738	chr3:194339757:G:A	0.305493	0.87567	0.00247902	yes	not	NA	NA	NA	NA	NA	NA	37776	5089	-0.120449	0.0264694
chr4:81204967:C:G	4	81204967	C	G	synonymous variant	PRKG2	0.967968	0.00941611	44186	43185	795	13	0.000295502	WES5K	Glomerulonephritis_and_other_nephritides	CUSTOM	518	0.0152712	0.0103452	4.79042	0.648447	30.5564	120.352	3.24302e-08	0.511736	0.321448	2.53438	1.66818	0.111391	6.5359	NA	NA	NA	NA	NA	NA	NA	not	not	NA	NA	NA	NA	NA	NA	44173	514	-0.298208	0.327759
chr4:81731628:T:C	4	81731628	T	C	intron variant	RASGEF1B	0.551449	0.040771	42027	27668	2286	33	0.00110048	TOPMED	B35[Dermatophytosis]	ICD10	6939	0.0962973	0.0923988	1.05528	0.181163	30.1819	2.87278	3.93351e-08	0.103389	0.0443154	5.37344	1.10892	0.0204456	5.71582	NA	NA	NA	NA	NA	NA	NA	not	not	NA	NA	NA	NA	NA	NA	41994	6933	0.0962894	0.0448458
chr4:179770094:G:A	4	179770094	G	A	intergenic variant	.	0.950257	0.140573	23710	17149	4840	385	0.0172075	TOPMED	O48[Prolonged pregnancy]	ICD10	1085	0.152854	0.134863	0.971887	0.159072	30.6739	2.64293	3.05246e-08	0.195328	0.0640836	8.92745	1.21571	0.00280918	4.96393	NA	NA	NA	NA	NA	NA	NA	not	not	NA	NA	NA	NA	NA	NA	23325	1047	0.0731532	0.0784717
chr5:5261658:G:A	5	5261658	G	A	intron variant	ADAMTS16	0.755045	0.0052254	42027	40835	419	5	0.000121186	TOPMED	E14[Unspecified diabetes mellitus]	ICD10	804	0.0110254	0.00908844	5.69041	0.838762	34.1478	296.015	5.10822e-09	0.58072	0.34558	2.82381	1.78732	0.0928753	7.25963	NA	NA	NA	NA	NA	NA	NA	not	not	NA	NA	NA	NA	NA	NA	42022	801	-0.11644	0.348358
chr5:28354818:C:T	5	28354818	C	T	intergenic variant	.	0.684268	0.0113683	44186	40786	924	7	0.000167797	TOPMED	Osteoporosis	CUSTOM	448	0.0260059	0.0235846	6.27891	0.811462	30.6833	533.207	3.03774e-08	0.297912	0.297747	1.00111	1.34704	0.317043	7.01857	M13_OSTEOPOROSIS	1.22144	0.0230627	NA	NA	NA	NA	yes	yes	NA	NA	NA	NA	NA	NA	44179	446	-0.042821	0.299806
chr5:64110691:C:T	5	64110691	C	T	intergenic variant	.	0.995053	0.00151452	42027	41864	115	6	0.000142908	TOPMED	K52[Other noninfective gastroenteritis and colitis]	ICD10	1410	0.00710469	0.00165966	4.73329	0.856481	31.705	113.669	1.79457e-08	1.50112	0.240196	27.8818	4.48671	1.28959e-07	0.85649	NA	NA	NA	NA	NA	NA	NA	not	not	NA	NA	NA	NA	NA	NA	42021	1406	1.12472	0.316216
chr5:73372589:G:A	5	73372589	G	A	regulatory region variant	.	1.0063	0.00248133	42027	41809	202	3	7.14048e-05	WES5K	H26[Other cataract]	ICD10	1989	0.00276545	0.0025503	9.85002	1.58455	30.2397	18958.7	3.81812e-08	0.720064	0.443146	2.64028	2.05456	0.104185	6.43596	NA	NA	NA	NA	NA	NA	NA	not	not	NA	NA	NA	NA	NA	NA	42024	1987	-0.0582008	0.445304
chr5:91760313:C:G	5	91760313	C	G	intron variant	.	0.739472	0.0108663	42027	39597	850	10	0.000247176	TOPMED	J34[Other disorders of nose and nasal sinuses]	ICD10	4790	0.0226359	0.0206762	2.39249	0.415632	31.1188	10.9407	2.42711e-08	0.156536	0.0900611	3.02102	1.16945	0.0821921	6.52974	NA	NA	NA	NA	NA	NA	NA	not	not	NA	NA	NA	NA	NA	NA	42017	4785	0.0970852	0.0913666
chr5:129155848:G:A	5	129155848	G	A	intron variant	.	0.78818	0.041523	44186	35848	2896	105	0.00270277	TOPMED	Gastro.oesophageal_reflux_disease	CUSTOM	9074	0.0704449	0.0655492	0.950335	0.161934	31.6616	2.58658	1.83514e-08	0.133774	0.0390697	11.5354	1.14313	0.000682826	4.57064	NA	NA	NA	NA	NA	NA	NA	not	not	NA	NA	NA	NA	NA	NA	44081	9040	0.0988824	0.0409315
chr5:129155848:G:A	5	129155848	G	A	intron variant	.	0.786729	0.0416678	42027	34085	2770	97	0.00262503	TOPMED	K21[Gastro-oesophageal reflux disease]	ICD10	6361	0.0726563	0.0655039	1.03826	0.172995	31.9298	2.8243	1.59845e-08	0.161437	0.0441008	13.0845	1.1752	0.000297742	4.27014	NA	NA	NA	NA	NA	NA	NA	not	not	NA	NA	NA	NA	NA	NA	41930	6331	0.112319	0.0465172
chr5:129239038:C:T	5	129239038	C	T	intergenic variant	.	0.715648	0.00554338	44186	42427	467	3	6.9935e-05	TOPMED	GNH0011_COPD	CUSTOM	1061	0.0124502	0.0116914	7.52254	1.01453	29.7623	1849.26	4.88405e-08	0.115669	0.272314	0.180423	1.12262	0.67101	7.13795	NA	NA	NA	NA	NA	NA	NA	not	not	NA	NA	NA	NA	NA	NA	44183	1059	-0.176021	0.272749
chr5:130165261:G:A	5	130165261	G	A	intron variant	CHSY3	0.999444	0.0159187	42027	40677	1286	15	0.00035733	WES5K	M50[Cervical disc disorders]	ICD10	484	0.0258264	0.0159357	4.75192	0.646036	30.7133	115.806	2.99109e-08	0.550451	0.210122	5.91565	1.73403	0.0150069	5.70046	NA	NA	NA	NA	NA	NA	NA	not	not	NA	NA	NA	NA	NA	NA	42012	480	0.129069	0.26999
chr5:130167529:A:G	5	130167529	A	G	intron variant	CHSY3	0.953444	0.0136405	42027	40711	1100	13	0.000310826	TOPMED	M50[Cervical disc disorders]	ICD10	484	0.024453	0.014543	4.75192	0.646036	30.7133	115.806	2.99109e-08	0.613971	0.220759	6.59079	1.84775	0.0102509	5.53493	NA	NA	NA	NA	NA	NA	NA	not	not	NA	NA	NA	NA	NA	NA	42014	480	0.152055	0.288954
chr5:165755237:G:A	5	165755237	G	A	intron variant	.	1.02137	0.190889	42027	29376	11309	1276	0.0304092	WES5K	D12[Benign neoplasm of colon, rectum, anus and anal canal]	ICD10	755	0.189328	0.165061	0.993633	0.155656	33.1714	2.70103	8.4384e-09	0.180903	0.0685596	6.71768	1.1983	0.00954619	6.05357	NA	NA	NA	NA	NA	NA	NA	not	not	NA	NA	NA	NA	NA	NA	40752	702	-0.107853	0.0894796
chr5:165757061:T:TA	5	165757061	T	TA	intron variant	.	0.985855	0.186217	42027	28954	11033	1109	0.0269856	TOPMED	D12[Benign neoplasm of colon, rectum, anus and anal canal]	ICD10	755	0.190551	0.165135	0.966545	0.155698	31.5544	2.62885	1.93928e-08	0.18771	0.0696403	7.0099	1.20648	0.00810606	5.62117	NA	NA	NA	NA	NA	NA	NA	not	not	NA	NA	NA	NA	NA	NA	40918	715	0.0375031	0.08779
chr6:1973850:C:T	6	1973850	C	T	intron variant	GMDS	0.723109	0.051054	44186	32007	3260	92	0.00260188	TOPMED	Hodgkin_Lymphoma	CUSTOM	922	0.106848	0.0893001	1.56589	0.23951	30.9378	4.78693	2.66428e-08	0.324338	0.0911662	11.819	1.38311	0.000586314	4.34255	NA	NA	NA	NA	NA	NA	NA	not	not	NA	NA	NA	NA	NA	NA	44094	915	0.262042	0.0966256
chr6:1973850:C:T	6	1973850	C	T	intron variant	GMDS	0.723109	0.051054	44186	32007	3260	92	0.00260188	TOPMED	Non.Hodgkin_Lymphoma	CUSTOM	884	0.106476	0.0893231	1.62136	0.240218	32.7399	5.05997	1.05351e-08	0.319919	0.0931963	11.013	1.37702	0.000904774	4.9339	NA	NA	NA	NA	NA	NA	NA	not	not	NA	NA	NA	NA	NA	NA	44094	877	0.251156	0.0988817
chr6:24532379:A:G	6	24532379	A	G	intron variant	ALDH5A1	0.971049	0.0190612	24387	23364	890	9	0.000370935	TOPMED	GNH0250_Preeclampsia_Eclampsia_broad	CUSTOM	801	0.021997	0.0198541	4.24442	0.683253	32.2049	69.7153	1.38743e-08	0.124739	0.191874	0.42264	1.13285	0.515623	7.57012	NA	NA	NA	NA	NA	NA	NA	not	not	NA	NA	NA	NA	NA	NA	24378	797	-0.148581	0.195874
chr6:41493001:A:G	6	41493001	A	G	intron variant	FOXP4-AS1	1.00685	0.198466	44186	30205	12108	1425	0.0325804	WES5K	Primary_Malignancy_Other	CUSTOM	614	0.201192	0.173326	1.03911	0.159105	33.7341	2.8267	6.31844e-09	0.198681	0.0738383	6.94933	1.21979	0.00838513	6.1229	NA	NA	NA	NA	NA	NA	NA	not	not	NA	NA	NA	NA	NA	NA	42761	567	-0.111064	0.0970365
chr6:42057580:G:A	6	42057580	G	A	3 prime UTR variant	TAF8	1.02316	0.120777	42027	33432	7989	598	0.0142317	WES5K	J22[Unspecified acute lower respiratory infection]	ICD10	5314	0.114407	0.108581	0.659677	0.106832	34.0232	1.93417	5.44578e-09	0.0618878	0.0343291	3.25001	1.06384	0.0714233	7.11778	NA	NA	NA	NA	NA	NA	NA	not	not	NA	NA	NA	NA	NA	NA	41429	5192	-0.0528691	0.0391741
chr6:42069610:T:C	6	42069610	T	C	intron variant	TAF8	0.928768	0.0985103	42027	32798	6464	352	0.00888575	TOPMED	J22[Unspecified acute lower respiratory infection]	ICD10	5314	0.106978	0.101213	0.727629	0.115391	35.1174	2.07017	3.1042e-09	0.0744876	0.0365075	4.11156	1.07733	0.0425912	7.13737	NA	NA	NA	NA	NA	NA	NA	not	not	NA	NA	NA	NA	NA	NA	41675	5241	0.000256669	0.040438
chr6:51529735:A:G	6	51529735	A	G	intergenic variant	.	0.653037	0.00198154	42027	41300	154	5	0.000120601	TOPMED	B97[Viral agents as the cause of diseases classified to other chapters]	ICD10	733	0.00863498	0.00437357	6.0636	1.16305	31.1446	429.92	2.39502e-08	1.06372	0.325252	8.2923	2.89713	0.00398135	5.22072	NA	NA	NA	NA	NA	NA	NA	not	not	NA	NA	NA	NA	NA	NA	42022	729	-0.36115	0.548952
chr6:52012065:G:GT	6	52012065	G	GT	intron variant	PKHD1	0.726921	0.00388442	42027	40902	307	6	0.000145578	TOPMED	B97[Viral agents as the cause of diseases classified to other chapters]	ICD10	733	0.013509	0.0072148	5.1924	0.802601	35.4187	179.9	2.65926e-09	0.7593	0.256468	7.2321	2.13678	0.0071611	6.43022	NA	NA	NA	NA	NA	NA	NA	not	not	NA	NA	NA	NA	NA	NA	42021	728	-0.173331	0.364647
chr6:52012065:G:GT	6	52012065	G	GT	intron variant	PKHD1	0.726921	0.00388442	42027	40902	307	6	0.000145578	TOPMED	J12[Viral pneumonia, not elsewhere classified]	ICD10	604	0.0134171	0.00723574	5.60254	0.872475	35.0896	271.114	3.14876e-09	0.740913	0.280511	5.81796	2.09785	0.0158635	6.70226	NA	NA	NA	NA	NA	NA	NA	not	not	NA	NA	NA	NA	NA	NA	42021	599	-0.442929	0.407738
chr6:104459545:G:A	6	104459545	G	A	regulatory region variant	.	0.95032	0.00658425	42027	41265	525	11	0.000263152	TOPMED	E11[Type 2 diabetes mellitus]	ICD10	6946	0.00786172	0.00789732	3.63687	0.667505	30.3336	37.9728	3.63773e-08	0.104547	0.130183	0.64493	1.11021	0.421932	7.06441	NA	NA	NA	NA	NA	NA	NA	not	not	NA	NA	NA	NA	NA	NA	42016	6940	-0.056644	0.13376
chr6:119122806:T:C	6	119122806	T	C	intron variant	FAM184A	0.851239	0.0123792	42027	40010	965	19	0.000463482	TOPMED	K05[Gingivitis and periodontal diseases]	ICD10	775	0.0235597	0.017319	3.59271	0.498222	31.0133	36.3324	2.56265e-08	0.41622	0.184002	4.57746	1.51622	0.0323952	6.10179	NA	NA	NA	NA	NA	NA	NA	not	not	NA	NA	NA	NA	NA	NA	42008	772	0.223204	0.22359
chr6:140417452:G:A	6	140417452	G	A	intron variant	.	0.821831	0.00392989	42027	41314	320	3	7.20513e-05	TOPMED	E05[Thyrotoxicosis [hyperthyroidism]]	ICD10	455	0.0136867	0.00568224	6.77312	1.24175	38.7718	874.035	4.76354e-10	1.23483	0.302645	12.0402	3.43779	0.000520655	6.03862	NA	NA	NA	NA	NA	NA	NA	not	not	NA	NA	NA	NA	NA	NA	42024	453	0.832031	0.370797
chr6:144087557:T:C	6	144087557	T	C	regulatory region variant	.	0.742107	0.00537844	23710	22931	238	5	0.000215759	TOPMED	O80[Single spontaneous delivery]	ICD10	8511	0.012126	0.00909794	8.22253	1.89145	32.3527	3723.91	1.28576e-08	0.418094	0.115787	12.9955	1.51906	0.000312248	4.38534	NA	NA	NA	NA	NA	NA	NA	not	not	NA	NA	NA	NA	NA	NA	23705	8501	0.351539	0.118711
chr6:160102283:C:T	6	160102283	C	T	intron variant	IGF2R	0.712377	0.00457859	42027	40764	367	4	9.72408e-05	TOPMED	L82[Seborrhoeic keratosis]	ICD10	146	0.0405585	0.00986327	6.00776	0.889004	30.7556	406.572	2.92658e-08	1.7303	0.316382	19.4027	5.64235	1.05857e-05	2.55836	NA	NA	NA	NA	NA	NA	NA	not	not	NA	NA	NA	NA	NA	NA	42023	145	1.55078	0.352624
chr6:162067560:G:T	6	162067560	G	T	intron variant	PRKN	0.587724	0.0146002	42027	32565	957	4	0.00011931	TOPMED	N12[Tubulo-interstitial nephritis, not specified as acute or chronic]	ICD10	505	0.076637	0.0609837	2.56683	0.375063	30.0843	13.0245	4.13657e-08	0.422656	0.151942	7.10156	1.52601	0.00770176	5.26995	NA	NA	NA	NA	NA	NA	NA	not	not	NA	NA	NA	NA	NA	NA	42023	504	0.390582	0.154759
chr6:168047780:T:C	6	168047780	T	C	downstream gene variant	KIF25	0.901876	0.0046094	42027	41462	372	6	0.000143403	TOPMED	G62[Other polyneuropathies]	ICD10	466	0.00967754	0.00576307	5.04612	0.801641	29.7681	155.418	4.86945e-08	0.905568	0.486969	3.45812	2.47334	0.0629419	6.11146	NA	NA	NA	NA	NA	NA	NA	not	not	NA	NA	NA	NA	NA	NA	42021	463	-0.5005	0.509962
chr6:170033874:C:T	6	170033874	C	T	intergenic variant	.	0.770507	0.0157313	42027	38260	1209	7	0.000177323	TOPMED	M72[Fibroblastic disorders]	ICD10	4794	0.0345031	0.0319159	1.8708	0.321188	30.0484	6.49349	4.21405e-08	0.148455	0.071152	4.24489	1.16004	0.0393686	5.97045	NA	NA	NA	NA	NA	NA	NA	not	not	NA	NA	NA	NA	NA	NA	42020	4790	0.121905	0.0745287
chr7:27293317:C:T	7	27293317	C	T	intergenic variant	.	0.948078	0.743497	23710	4127	10205	6860	0.323707	TOPMED	N92[Excessive, frequent and irregular menstruation]	ICD10	5310	0.544259	0.570748	-0.190945	0.034494	30.9681	0.826178	2.62301e-08	-0.108315	0.0234598	21.2663	0.897345	3.99696e-06	2.18293	N14_MESNRUIRREG	0.993234	0.609458	chr7:27308325:T:C	0.725004	0.872446	0.000427957	yes	not	NA	NA	NA	NA	NA	NA	16850	3936	-0.030084	0.0371635
chr7:32513757:C:T	7	32513757	C	T	intron variant	AVL9	0.965208	0.567834	42027	12992	19245	7448	0.187678	TOPMED	E05[Thyrotoxicosis [hyperthyroidism]]	ICD10	455	0.486591	0.427873	0.594304	0.102137	30.1287	1.81177	4.04306e-08	0.258247	0.0674231	14.3168	1.29466	0.000154483	3.58217	NA	NA	NA	NA	NA	NA	NA	not	not	NA	NA	NA	NA	NA	NA	34579	336	0.0158195	0.111848
chr7:48916122:T:C	7	48916122	T	C	intergenic variant	.	0.869719	0.0158722	42027	39961	1263	13	0.000315251	TOPMED	J34[Other disorders of nose and nasal sinuses]	ICD10	4790	0.0238137	0.0200493	2.55631	0.427567	34.199	12.8882	4.97531e-09	0.196334	0.0777095	6.12471	1.21693	0.0133306	6.42803	NA	NA	NA	NA	NA	NA	NA	not	not	NA	NA	NA	NA	NA	NA	42014	4784	0.146019	0.0839953
chr7:77206901:G:A	7	77206901	G	A	intron variant	CCDC146	0.98785	0.0028058	42027	41760	225	5	0.000119076	TOPMED	K44[Diaphragmatic hernia]	ICD10	1613	0.00636009	0.002845	5.85405	1.75413	29.8558	348.644	4.65393e-08	0.767311	0.238474	8.70888	2.15397	0.00316665	4.83278	NA	NA	NA	NA	NA	NA	NA	not	not	NA	NA	NA	NA	NA	NA	42022	1608	0.0746634	0.34629
chr7:117592588:A:G	7	117592588	A	G	missense variant	CFTR	1.02213	0.00515347	42027	41601	419	6	0.000142769	WES5K	I07[Rheumatic tricuspid valve diseases]	ICD10	178	0.0168596	0.00507885	6.35659	1.02648	30.9305	576.278	2.67436e-08	1.23691	0.397751	6.80422	3.44495	0.00909432	5.53155	NA	NA	NA	NA	NA	NA	NA	not	not	NA	NA	NA	NA	NA	NA	42021	175	-1.04521	0.7573
chr7:123155315:CT:C	7	123155315	CT	C	intron variant	SLC13A1	0.901883	0.00212669	42027	41760	172	3	7.15393e-05	TOPMED	N10[Acute tubulo-interstitial nephritis]	ICD10	713	0.00639662	0.00259184	6.82147	1.21192	33.0272	917.332	9.08762e-09	1.17999	0.359513	8.044	3.25434	0.00456552	5.70104	NA	NA	NA	NA	NA	NA	NA	not	not	NA	NA	NA	NA	NA	NA	42024	711	0.530683	0.593063
chr7:131773247:A:G	7	131773247	A	G	regulatory region variant	.	1.01434	0.127026	42027	32991	8375	613	0.0146025	WES5K	F41[Other anxiety disorders]	ICD10	6875	0.125037	0.112566	0.57097	0.0972671	31.6766	1.76998	1.82104e-08	0.116782	0.0291674	15.7497	1.12387	7.2297e-05	3.5988	NA	NA	NA	NA	NA	NA	NA	not	not	NA	NA	NA	NA	NA	NA	41414	6721	0.0464214	0.0342073
chr7:131780486:G:A	7	131780486	G	A	intergenic variant	.	0.863638	0.0800475	42027	31777	5198	166	0.00446945	TOPMED	F41[Other anxiety disorders]	ICD10	6875	0.119451	0.107586	0.634972	0.0986386	37.8372	1.88697	7.69006e-10	0.135612	0.0322034	17.4066	1.14524	3.0178e-05	4.59376	NA	NA	NA	NA	NA	NA	NA	not	not	NA	NA	NA	NA	NA	NA	41861	6830	0.110529	0.0336833
chr7:131782270:G:A	7	131782270	G	A	intergenic variant	.	0.839732	0.0775365	44186	32967	5222	160	0.00417221	TOPMED	Anxiety_and_phobia	CUSTOM	7216	0.120606	0.109042	0.567959	0.0988703	30.4095	1.76466	3.49808e-08	0.137117	0.0318103	18.2417	1.14696	1.94576e-05	2.74526	NA	NA	NA	NA	NA	NA	NA	not	not	NA	NA	NA	Non-cancer illness code, self-reported: anxiety/panic attacks	-0.0004415	0.0406412	44026	7173	0.114831	0.0331547
chr7:138844895:A:T	7	138844895	A	T	intron variant	KIAA1549	0.820614	0.775477	42027	3936	12797	7196	0.300723	TOPMED	I63[Cerebral infarction]	ICD10	404	0.723541	0.646094	0.566109	0.102539	29.9388	1.7614	4.45903e-08	0.481615	0.089284	29.6014	1.61869	5.30664e-08	0.07558	NA	NA	NA	NA	NA	NA	NA	not	not	NA	NA	NA	NA	NA	NA	34831	305	0.412749	0.104569
chr7:157970755:T:G	7	157970755	T	G	intron variant	PTPRN2	0.675846	0.00525997	42027	40187	419	3	7.38752e-05	TOPMED	L20[Atopic dermatitis]	ICD10	5130	0.0155718	0.012742	4.15619	0.954764	32.6821	63.8279	1.0853e-08	0.269804	0.106235	6.14901	1.30971	0.0131486	6.08333	NA	NA	NA	NA	NA	NA	NA	not	not	NA	NA	NA	NA	NA	NA	42024	5127	0.22092	0.11536
chr7:158171977:G:A	7	158171977	G	A	intron variant	PTPRN2	0.932268	0.00518944	42027	41407	422	5	0.00011952	TOPMED	M41[Scoliosis]	ICD10	170	0.0236793	0.00639062	6.20988	0.925355	30.3432	497.642	3.61968e-08	1.26855	0.388872	7.86214	3.55569	0.00504812	5.14446	NA	NA	NA	NA	NA	NA	NA	not	not	NA	NA	NA	NA	NA	NA	42022	167	0.0709579	0.745544
chr7:158171977:G:A	7	158171977	G	A	intron variant	PTPRN2	0.933809	0.00512973	44186	43540	437	6	0.000136416	TOPMED	Scoliosis	CUSTOM	177	0.0247035	0.00632536	5.96546	0.962355	29.8267	389.732	4.72455e-08	1.28211	0.357549	9.53663	3.60424	0.0020141	4.62972	NA	NA	NA	NA	NA	NA	NA	not	not	NA	NA	NA	NA	NA	NA	44180	174	0.330472	0.71395
chr8:3932209:A:G	8	3932209	A	G	intron variant	CSMD1	0.603891	0.429792	42027	6207	7741	808	0.0547574	TOPMED	N28[Other disorders of kidney and ureter, not elsewhere classified]	ICD10	631	0.337299	0.364301	-0.952106	0.195328	29.7642	0.385927	4.87922e-08	-0.213089	0.0791988	7.29092	0.808084	0.00693043	5.15241	NA	NA	NA	NA	NA	NA	NA	not	not	NA	NA	NA	NA	NA	NA	41219	629	-0.151209	0.0822418
chr8:14479423:T:C	8	14479423	T	C	intron variant	SGCZ	0.960754	0.0524571	42027	37445	3896	125	0.00301452	TOPMED	L50[Urticaria]	ICD10	3203	0.0607623	0.0525565	1.29131	0.209873	30.2122	3.63755	3.87267e-08	0.136959	0.0567647	5.64079	1.14678	0.0175473	5.6562	NA	NA	NA	NA	NA	NA	NA	not	not	NA	NA	NA	NA	NA	NA	41902	3176	0.0296903	0.0631936
chr8:103355120:G:A	8	103355120	G	A	intergenic variant	.	0.977406	0.808321	44186	6369	19945	16886	0.39088	TOPMED	Folate_deficiency_with_and_without_anaemia	CUSTOM	2492	0.585389	0.616436	-0.241958	0.0442432	30.2579	0.785089	3.7826e-08	-0.157906	0.0309223	25.7317	0.85393	3.92338e-07	1.01587	NA	NA	NA	NA	NA	NA	NA	not	not	NA	NA	NA	NA	NA	NA	NA	NA	NA	NA
chr8:115346553:C:A	8	115346553	C	A	intergenic variant	.	0.673816	0.0230164	42027	35592	1609	34	0.000913119	TOPMED	N10[Acute tubulo-interstitial nephritis]	ICD10	713	0.0638996	0.0465027	2.63775	0.381494	31.4021	13.9817	2.09749e-08	0.474303	0.131934	11.5759	1.60689	0.000668113	4.50315	NA	NA	NA	NA	NA	NA	NA	not	not	NA	NA	NA	NA	NA	NA	41993	709	0.370691	0.141011
chr8:131156394:T:C	8	131156394	T	C	intergenic variant	.	0.814637	0.00211989	42027	41659	171	3	7.17137e-05	TOPMED	H26[Other cataract]	ICD10	1989	0.00419737	0.00313216	11.6992	2.24839	35.741	120475	2.25367e-09	0.572729	0.385446	2.20786	1.7731	0.137309	7.78481	NA	NA	NA	NA	NA	NA	NA	not	not	NA	NA	NA	NA	NA	NA	42024	1986	-0.221927	0.415808
chr8:134748783:T:C	8	134748783	T	C	intron variant	.	0.754937	0.0213616	42027	37223	1585	20	0.000515092	TOPMED	D22[Melanocytic naevi]	ICD10	858	0.0494734	0.0396513	2.46928	0.34708	32.0141	11.8139	1.53059e-08	0.350621	0.128889	6.79207	1.41995	0.0091563	5.77686	NA	NA	NA	NA	NA	NA	NA	not	not	NA	NA	NA	NA	NA	NA	42007	855	0.276336	0.135206
chr8:143548606:G:A	8	143548606	G	A	intron variant	.	0.801901	0.00479026	42027	41032	387	4	9.65647e-05	TOPMED	H02[Other disorders of eyelid]	ICD10	764	0.0146492	0.00801544	5.59514	0.946092	32.8691	269.115	9.8578e-09	0.815893	0.238129	9.56199	2.26119	0.00198646	5.3043	NA	NA	NA	NA	NA	NA	NA	not	not	NA	NA	NA	NA	NA	NA	42023	760	0.27019	0.335642
chr9:15897638:CAT:C	9	15897638	CAT	C	intron variant	CCDC171	0.96526	0.0022251	44186	43945	190	3	6.79686e-05	TOPMED	Aortic_aneurysm	CUSTOM	170	0.0106689	0.00255314	8.35034	1.24089	32.9935	4231.62	9.24656e-09	1.63612	0.572365	5.90465	5.13521	0.0151011	6.21303	NA	NA	NA	NA	NA	NA	NA	not	not	NA	NA	NA	NA	NA	NA	44183	169	0.718769	1.07439
chr9:15897638:CAT:C	9	15897638	CAT	C	intron variant	CCDC171	0.967539	0.00224387	42027	41798	182	3	7.14575e-05	TOPMED	I71[Aortic aneurysm and dissection]	ICD10	153	0.0118544	0.00255577	8.94887	1.55254	33.2166	7699.19	8.24442e-09	1.88071	0.561432	7.52509	6.55816	0.00608457	5.86807	NA	NA	NA	NA	NA	NA	NA	not	not	NA	NA	NA	NA	NA	NA	42024	152	1.21376	1.20491
chr9:36302636:C:T	9	36302636	C	T	intron variant	CLTA	0.711929	0.0113019	42027	39060	875	9	0.000225315	TOPMED	J02[Acute pharyngitis]	ICD10	3880	0.0241439	0.0216474	3.21072	0.616611	29.8471	24.7969	4.67487e-08	0.176689	0.0983445	3.22787	1.19326	0.0723952	6.18994	NA	NA	NA	NA	NA	NA	NA	not	not	NA	NA	NA	NA	NA	NA	42018	3874	0.0813727	0.0997744
chr9:119995336:G:C	9	119995336	G	C	intergenic variant	.	0.799052	0.318953	42027	14713	11337	1222	0.0448079	TOPMED	K52[Other noninfective gastroenteritis and colitis]	ICD10	1410	0.359259	0.323319	0.461102	0.0758349	33.3342	1.58582	7.76068e-09	0.213358	0.0451586	21.8159	1.23783	3.0011e-06	2.58738	NA	NA	NA	NA	NA	NA	NA	not	not	NA	NA	NA	NA	NA	NA	40805	1345	0.171777	0.0496825
chr9:126052792:A:C	9	126052792	A	C	upstream gene variant	.	0.769371	0.0167927	44186	40487	1343	20	0.000477897	TOPMED	Spinal_stenosis	CUSTOM	418	0.0499389	0.0277174	3.83285	0.542487	30.2564	46.194	3.78547e-08	0.914401	0.181882	20.4934	2.49528	5.9837e-06	2.19885	NA	NA	NA	NA	NA	NA	NA	not	not	NA	NA	NA	NA	NA	NA	44166	415	0.760822	0.198904
chr10:4221063:C:G	10	4221063	C	G	intron variant	LINC00702	0.674284	0.961013	23710	395	4387	7543	0.612008	TOPMED	O99[Other maternal diseases classifiable elsewhere but complicating pregnancy, childbirth and the puerperium]	ICD10	5024	0.793276	0.808846	-0.207344	0.0373937	30.3655	0.81274	3.57833e-08	-0.188252	0.0362032	26.6218	0.828406	2.47434e-07	0.83978	NA	NA	NA	NA	NA	NA	NA	not	not	NA	NA	NA	NA	NA	NA	16167	3446	-0.218769	0.0414578
chr10:54716681:C:T	10	54716681	C	T	intron variant	PCDH15	0.913597	0.938186	23710	1075	6990	12821	0.613856	TOPMED	N97[Female infertility]	ICD10	1133	0.814875	0.77159	0.370776	0.0685139	29.9079	1.44886	4.53075e-08	0.293538	0.0603889	24.5636	1.34116	7.18985e-07	1.20055	N14_FEMALEINFERT	0.979127	0.348816	chr10:54787792:T:C	0.287744	0.8785	0.0817335	yes	not	NA	NA	NA	NA	NA	NA	NA	NA	NA	NA
chr10:61112281:ATTCT:A	10	61112281	ATTCT	A	intron variant	LINC00845	0.83545	0.794916	44186	4429	14794	9770	0.336978	TOPMED	Chronic_Kidney_Disease	CUSTOM	2306	0.598653	0.628397	-0.277417	0.0509571	29.8	0.757738	4.78983e-08	-0.208358	0.0392946	27.7571	0.811916	1.3754e-07	0.45811	NA	NA	NA	NA	NA	NA	NA	not	not	NA	NA	NA	NA	NA	NA	34416	1850	-0.206023	0.0489659
chr10:92706682:A:G	10	92706682	A	G	downstream gene variant	Y_RNA	0.99154	0.755879	44186	8056	20622	14633	0.337859	TOPMED	GNH0007_Type2Diabetes	CUSTOM	10631	0.558003	0.575287	-0.169002	0.0281155	36.3241	0.844507	1.67086e-09	-0.111137	0.0189795	34.2503	0.894816	4.84596e-09	0.46244	T2D	0.909575	6.74062e-18	NA	NA	NA	NA	yes	yes	DIA2	0.914632	0.00899373	Non-cancer illness code, self-reported: diabetes	0.00069522	0.0303963	NA	NA	NA	NA
chr10:92706682:A:G	10	92706682	A	G	downstream gene variant	Y_RNA	0.99154	0.755879	44186	8056	20622	14633	0.337859	TOPMED	Type_2_Diabetes	CUSTOM	10720	0.558434	0.575195	-0.164113	0.0280144	34.4947	0.848646	4.27405e-09	-0.107402	0.0189171	32.1996	0.898165	1.3912e-08	0.51255	T2D	0.909575	6.74062e-18	NA	NA	NA	NA	yes	yes	DIA2	0.914632	0.00899373	Non-cancer illness code, self-reported: diabetes	0.00069522	0.0303963	NA	NA	NA	NA
chr10:92706738:G:C	10	92706738	G	C	downstream gene variant	Y_RNA	0.991238	0.737948	44186	8632	20868	13874	0.319869	TOPMED	GNH0242_Type_2_Diabetes_narrow	CUSTOM	10262	0.542083	0.559809	-0.163625	0.028535	33.0798	0.84906	8.84545e-09	-0.108532	0.0189112	32.91	0.89715	9.65228e-09	0.03791	T2D	0.907051	2.02162e-18	NA	NA	NA	NA	yes	yes	DIA2	0.911801	0.0096855	Non-cancer illness code, self-reported: diabetes	0.00078765	0.0141404	NA	NA	NA	NA
chr11:1865076:C:T	11	1865076	C	T	intron variant	LSP1	0.883676	0.784948	44186	5592	16772	12025	0.349676	TOPMED	GNH0018_EssentialHypertension	CUSTOM	10435	0.585213	0.596719	-0.160222	0.0292886	30.0446	0.851955	4.22211e-08	-0.115	0.0216191	28.2443	0.891366	1.0693e-07	0.40357	I9_HYPTENSESS	0.95981	0.000173884	NA	NA	NA	NA	yes	yes	NA	NA	NA	NA	NA	NA	32161	7706	-0.119408	0.0311404
chr11:1865076:C:T	11	1865076	C	T	intron variant	LSP1	0.883676	0.784948	44186	5592	16772	12025	0.349676	TOPMED	Hypertension	CUSTOM	11822	0.586294	0.596817	-0.153482	0.0278291	30.5277	0.857716	3.29132e-08	-0.109443	0.0205364	28.3516	0.896333	1.01165e-07	0.48766	I9_HYPTENS	0.958185	3.36403e-05	NA	NA	NA	NA	yes	yes	NA	NA	NA	NA	NA	NA	32161	8728	-0.0978039	0.0296081
chr11:4410946:C:G	11	4410946	C	G	intron variant	OR52K3P	0.779585	0.658685	42027	5331	11958	4309	0.199509	TOPMED	D58[Other hereditary haemolytic anaemias]	ICD10	499	0.479329	0.572518	-0.608167	0.100114	38.1813	0.544348	6.44659e-10	-0.425533	0.0688406	36.1942	0.653421	1.78599e-09	0.44255	NA	NA	NA	NA	NA	NA	NA	not	not	NA	NA	NA	NA	NA	NA	37718	471	-0.403662	0.0757905
chr11:4433683:C:A	11	4433683	C	A	intron variant	OR52K3P	1.00708	0.665683	42027	10362	20105	10580	0.257753	WES5K	D58[Other hereditary haemolytic anaemias]	ICD10	499	0.420318	0.503448	-0.697679	0.116822	38.6986	0.497739	4.9455e-10	-0.376404	0.0621706	35.5014	0.686325	2.54871e-09	0.71211	NA	NA	NA	NA	NA	NA	NA	not	not	NA	NA	NA	NA	NA	NA	31448	428	-0.18556	0.104019
chr11:4598006:G:A	11	4598006	G	A	downstream gene variant	TRIM68	0.939979	0.809025	42027	5584	18147	14582	0.380602	TOPMED	D58[Other hereditary haemolytic anaemias]	ICD10	499	0.543563	0.620976	-0.541421	0.0951391	32.9202	0.581921	9.60196e-09	-0.315863	0.0642242	23.1327	0.729159	1.51199e-06	2.19719	NA	NA	NA	NA	NA	NA	NA	not	not	NA	NA	NA	NA	NA	NA	27445	391	-0.0531883	0.100493
chr11:4876745:T:TTA	11	4876745	T	TTA	intron variant	MMP26	0.893869	0.871523	44186	3524	14992	16409	0.469835	TOPMED	Other_haemolytic_anaemias	CUSTOM	236	0.541258	0.693719	-0.871669	0.125375	46.2392	0.418253	1.04665e-11	-0.621359	0.0884867	43.1179	0.537214	5.15347e-11	0.6923	NA	NA	NA	NA	NA	NA	NA	not	not	NA	NA	NA	NA	NA	NA	27777	193	-0.467935	0.125529
chr11:4908482:G:A	11	4908482	G	A	3 prime utr variant	OR51A7	0.852164	0.953853	42027	1369	11048	22773	0.647144	TOPMED	D58[Other hereditary haemolytic anaemias]	ICD10	499	0.534613	0.7978	-1.3843	0.0733737	297.859	0.250499	9.64273e-67	-1.09518	0.0556464	295.529	0.334479	3.10384e-66	0.5077	NA	NA	NA	NA	NA	NA	NA	not	not	NA	NA	NA	NA	NA	NA	19254	408	-0.906389	0.088117
chr11:4931228:C:A	11	4931228	C	A	intron variant	MMP26	0.952232	0.788773	42027	6299	18696	14174	0.361868	TOPMED	D58[Other hereditary haemolytic anaemias]	ICD10	499	0.450205	0.600463	-0.861282	0.101682	74.4594	0.42262	6.19013e-18	-0.529798	0.0603862	71.0795	0.588724	3.43084e-17	0.7437	D3_HAEMOLYTICANAEMIA	0.841311	0.0306189	NA	NA	NA	NA	yes	yes	NA	NA	NA	NA	NA	NA	27853	419	-0.37922	0.09454
chr11:5058716:C:T	11	5058716	C	T	synonymous variant	OR52E2	0.959047	0.994187	42027	227	4599	36521	0.883281	WES5K	D58[Other hereditary haemolytic anaemias]	ICD10	499	0.62975	0.93726	-2.04747	0.0651268	668.963	0.129061	1.6788e-147	-1.787	0.0580018	635.776	0.167462	2.77332e-140	7.218	NA	NA	NA	NA	NA	NA	NA	not	not	NA	NA	NA	NA	NA	NA	NA	NA	NA	NA
chr11:5067264:A:G	11	5067264	A	G	upstream gene variant	OR52E1	0.736998	0.995122	42027	175	4300	33554	0.882327	TOPMED	D58[Other hereditary haemolytic anaemias]	ICD10	499	0.633732	0.922354	-2.01873	0.066071	633.492	0.132824	8.6896e-140	-1.8377	0.0611106	608.753	0.159183	2.0893e-134	5.381	D3_HAEMOLYTICANAEMIA	0.791202	0.0574685	chr11:5011706:A:G	0.949894	0.143235	1.03276e-129	yes	not	NA	NA	NA	NA	NA	NA	NA	NA	NA	NA
chr11:5095128:G:A	11	5095128	G	A	downstream gene variant	OR52E3P	0.892393	0.777198	42027	5512	15967	11244	0.343612	TOPMED	D56[Thalassaemia]	ICD10	981	0.654738	0.597638	0.38983	0.0643193	35.551	1.47673	2.48462e-09	0.292485	0.0505292	33.6745	1.33975	6.51508e-09	0.41866	NA	NA	NA	NA	NA	NA	NA	not	not	NA	NA	NA	NA	NA	NA	30783	645	0.217604	0.0745904
chr11:5197578:AAT:A	11	5197578	AAT	A	downstream gene variant	OR51V1	0.944874	0.552279	42027	12799	18662	6457	0.170289	TOPMED	D58[Other hereditary haemolytic anaemias]	ICD10	499	0.251054	0.429076	-1.73622	0.167783	132.767	0.176185	1.01695e-30	-0.73571	0.0636419	125.475	0.479165	4.00498e-29	1.5953	NA	NA	NA	NA	NA	NA	NA	not	not	NA	NA	NA	NA	NA	NA	35570	494	-0.56192	0.0826206
chr11:5213312:G:C	11	5213312	G	C	intergenic variant	.	0.94763	0.760775	44186	7393	19892	13565	0.332069	TOPMED	Thalassaemia	CUSTOM	317	0.464259	0.574452	-0.779591	0.124589	40.2806	0.458594	2.19978e-10	-0.497902	0.0758372	39.9443	0.607804	2.61312e-10	0.07478	D3_ANAEMIANAS	0.984518	0.376466	chr11:5212799:A:G	0.314375	0.51502	0.00406107	yes	not	NA	NA	NA	NA	NA	NA	30621	261	-0.349556	0.119175
chr11:5216054:A:G	11	5216054	A	G	intergenic variant	.	0.952068	0.757769	42027	7163	19084	12866	0.328944	TOPMED	D56[Thalassaemia]	ICD10	981	0.490814	0.575071	-0.58062	0.0728986	65.6599	0.559551	5.35797e-16	-0.359587	0.0456933	59.5339	0.697965	1.20199e-14	1.3509	D3_ANAEMIANAS	0.983731	0.35248	chr11:5212606:C:G	0.313873	0.693827	0.00423575	yes	not	NA	NA	NA	NA	NA	NA	29161	780	-0.208843	0.0715937
chr11:5247392:T:G	11	5247392	T	G	downstream gene variant	HBG1	0.880662	0.614391	42027	8719	16256	5764	0.187514	TOPMED	D58[Other hereditary haemolytic anaemias]	ICD10	499	0.394816	0.505774	-1.00674	0.116901	80.9662	0.365408	2.29615e-19	-0.507139	0.064851	57.9204	0.602216	2.72961e-14	5.0751	NA	NA	NA	NA	NA	NA	NA	not	not	NA	NA	NA	NA	NA	NA	36263	479	-0.384035	0.0766103
chr11:5289803:G:A	11	5289803	G	A	intron variant	HBE1	0.756075	0.934688	42027	1358	10033	14418	0.558642	TOPMED	D56[Thalassaemia]	ICD10	981	0.708979	0.760876	-0.359754	0.0647301	29.9371	0.697848	4.46283e-08	-0.307626	0.0568953	27.625	0.73519	1.47262e-07	0.51848	NA	NA	NA	NA	NA	NA	NA	not	not	NA	NA	NA	NA	NA	NA	27609	704	-0.280434	0.0712553
chr11:5328974:T:C	11	5328974	T	C	intron variant	HBE1	0.878273	0.6669	44186	8320	17373	7971	0.236781	TOPMED	Other_haemolytic_anaemias	CUSTOM	236	0.380258	0.515361	-0.963094	0.172205	34.3036	0.38171	4.71509e-09	-0.555511	0.0925343	33.756	0.573779	6.2477e-09	0.12223	NA	NA	NA	NA	NA	NA	NA	not	not	NA	NA	NA	NA	NA	NA	36215	217	-0.529608	0.1175
chr11:5330439:C:T	11	5330439	C	T	intron variant	HBE1	0.871586	0.713469	44186	7018	16912	9019	0.273726	TOPMED	Thalassaemia	CUSTOM	317	0.424456	0.550239	-0.918145	0.133591	49.7987	0.399259	1.70373e-12	-0.558925	0.0785333	46.8945	0.571823	7.49204e-12	0.6432	NA	NA	NA	NA	NA	NA	NA	not	not	NA	NA	NA	NA	NA	NA	35167	290	-0.420361	0.103369
chr11:5351884:G:A	11	5351884	G	A	missense variant	OR51B6	0.995746	0.883563	42027	3774	16611	20333	0.499361	WES5K	D58[Other hereditary haemolytic anaemias]	ICD10	499	0.63088	0.700331	-0.499236	0.0888323	31.0789	0.606994	2.47748e-08	-0.348492	0.0645049	27.3185	0.705752	1.72552e-07	0.84291	NA	NA	NA	NA	NA	NA	NA	not	not	NA	NA	NA	NA	NA	NA	NA	NA	NA	NA
chr11:5367606:A:C	11	5367606	A	C	intron variant	HBE1	0.898502	0.984844	42027	555	7815	32156	0.793466	TOPMED	D58[Other hereditary haemolytic anaemias]	ICD10	499	0.709546	0.87964	-1.08812	0.0790155	156.623	0.336849	6.18871e-36	-0.933888	0.0665499	154.225	0.393023	2.06776e-35	0.5239	NA	NA	NA	NA	NA	NA	NA	not	not	NA	NA	NA	NA	NA	NA	NA	NA	NA	NA
chr11:5389801:C:T	11	5389801	C	T	missense variant	OR51M1	1.00526	0.898481	42027	3412	16691	21852	0.520844	WES5K	D58[Other hereditary haemolytic anaemias]	ICD10	499	0.614226	0.719114	-0.551146	0.0895557	37.3967	0.576289	9.63873e-10	-0.371955	0.0637971	31.7494	0.689385	1.75404e-08	1.26002	NA	NA	NA	NA	NA	NA	NA	not	not	NA	NA	NA	NA	NA	NA	NA	NA	NA	NA
chr11:5478732:G:C	11	5478732	G	C	intron variant	HBE1	0.886429	0.807561	44186	4925	16375	12480	0.369449	TOPMED	Other_anaemias	CUSTOM	6988	0.612278	0.634641	-0.164932	0.0281376	34.4963	0.847951	4.27061e-09	-0.103721	0.0213205	23.5398	0.901477	1.2236e-06	2.45715	NA	NA	NA	NA	NA	NA	NA	not	not	NA	NA	NA	NA	NA	NA	31706	5170	-0.0750459	0.0289576
chr11:5478732:G:C	11	5478732	G	C	intron variant	HBE1	0.886577	0.807064	42027	4698	15586	11859	0.368945	TOPMED	D56[Thalassaemia]	ICD10	981	0.550619	0.63248	-0.552029	0.0673439	67.7248	0.57578	1.87975e-16	-0.376088	0.0473294	59.8635	0.686542	1.01672e-14	1.7331	D3_HAEMOLYTICANAEMIA	0.929146	0.289084	chr11:5483160:T:C	0.396399	0.726577	7.98859e-05	yes	not	NA	NA	NA	NA	NA	NA	30168	796	-0.283483	0.0638434
chr11:5489111:C:T	11	5489111	C	T	synonymous variant	OR52D1	0.989702	0.809267	42027	5878	18396	15742	0.393393	WES5K	D56[Thalassaemia]	ICD10	981	0.548286	0.621654	-0.499021	0.0694601	52.6616	0.607125	3.96278e-13	-0.314741	0.0454872	45.9911	0.729978	1.18796e-11	1.4768	NA	NA	NA	NA	NA	NA	NA	not	not	NA	NA	NA	NA	NA	NA	NA	NA	NA	NA
chr11:5544800:A:G	11	5544800	A	G	missense variant	OR52H1	1.02467	0.987712	42027	473	7024	34507	0.821517	WES5K	D58[Other hereditary haemolytic anaemias]	ICD10	499	0.787531	0.906406	-1.11823	0.0831439	143.981	0.326858	3.58674e-33	-0.95092	0.0728397	130.534	0.386385	3.13112e-30	2.941	NA	NA	NA	NA	NA	NA	NA	not	not	NA	NA	NA	NA	NA	NA	NA	NA	NA	NA
chr11:5544800:A:G	11	5544800	A	G	missense variant	OR52H1	1.02164	0.987854	42027	467	6990	34488	0.82222	TOPMED	D58[Other hereditary haemolytic anaemias]	ICD10	499	0.787556	0.906474	-1.1188	0.0831393	144.121	0.326672	3.34272e-33	-0.957037	0.0729653	131.64	0.384029	1.79349e-30	2.7296	NA	NA	NA	NA	NA	NA	NA	not	not	NA	NA	NA	NA	NA	NA	NA	NA	NA	NA
chr11:5573872:C:G	11	5573872	C	G	intron variant	.	0.686819	0.975235	42027	550	6595	18361	0.71987	TOPMED	D56[Thalassaemia]	ICD10	981	0.789675	0.830394	-0.389476	0.0691674	29.8248	0.677412	4.72912e-08	-0.367097	0.0656275	28.8789	0.692742	7.70495e-08	0.21199	NA	NA	NA	NA	NA	NA	NA	not	not	NA	NA	NA	NA	NA	NA	23666	607	-0.306677	0.0829941
chr11:5609405:T:C	11	5609405	T	C	intron variant	TRIM6	1.0121	0.906751	42027	3118	15811	22414	0.542147	TOPMED	D56[Thalassaemia]	ICD10	981	0.676634	0.732546	-0.408461	0.064378	39.568	0.664672	3.1684e-10	-0.276182	0.0486104	30.7095	0.758675	2.99688e-08	1.97583	NA	NA	NA	NA	NA	NA	NA	not	not	NA	NA	NA	NA	NA	NA	NA	NA	NA	NA
chr11:63684628:A:T	11	63684628	A	T	intron variant	RTN3	0.537264	0.78995	23710	673	2938	1062	0.227263	TOPMED	O90[Complications of the puerperium, not elsewhere classified]	ICD10	691	0.712606	0.669796	0.43917	0.0782036	31.2801	1.55142	2.23357e-08	0.396839	0.0850386	22.4413	1.48712	2.16661e-06	1.98678	O15_PUERP_COMPL_NAS	1.15554	0.0411102	NA	NA	NA	NA	yes	yes	NA	NA	NA	NA	NA	NA	22648	656	0.423024	0.0887025
chr11:74720522:A:C	11	74720522	A	C	intron variant	CHRDL2	0.781046	0.0831209	44186	30759	5179	199	0.00550682	TOPMED	Leukaemia	CUSTOM	324	0.156826	0.113353	1.69898	0.242347	32.4801	5.46837	1.20423e-08	0.439485	0.119616	12.1417	1.55191	0.00049306	4.61219	CD2_PRIMARY_LYMPHOID_HEMATOPOIETIC_EXALLC	0.991835	0.937129	chr11:74806983:G:A	0.250266	0.857781	0.870124	yes	not	NA	NA	NA	NA	NA	NA	43987	316	0.294714	0.134322
chr11:116796367:A:G	11	116796367	A	G	upstream gene variant	APOA5	0.923184	0.937302	42027	1955	13312	22570	0.596506	TOPMED	E78[Disorders of lipoprotein metabolism and other lipidaemias]	ICD10	8461	0.743895	0.763279	-0.197142	0.0296637	44.0194	0.821074	3.25162e-11	-0.155602	0.024846	38.9211	0.8559	4.41276e-10	1.13261	E4_LIPOPROT	0.90269	1.49934e-16	NA	NA	NA	NA	yes	yes	DYSLIPID	0.88225	6.662e-08	triglycerides	-0.0054682	0.0010041	NA	NA	NA	NA
chr11:117677017:T:TG	11	117677017	T	TG	intron variant	DSCAML1	0.887557	0.0307184	42027	38117	2324	46	0.00113617	TOPMED	H36[Retinal disorders in diseases classified elsewhere]	ICD10	664	0.044356	0.0389632	2.83143	0.422782	30.4188	16.9697	3.48137e-08	0.252326	0.167152	2.27878	1.28702	0.131155	6.57603	NA	NA	NA	NA	NA	NA	NA	not	not	NA	NA	NA	NA	NA	NA	41981	659	0.0166237	0.171899
chr11:127012361:A:G	11	127012361	A	G	intergenic variant	.	1.01931	0.183148	42027	29635	10769	1260	0.0302419	TOPMED	K63[Other diseases of intestine]	ICD10	1364	0.178596	0.158986	0.802463	0.131596	31.4419	2.23103	2.05499e-08	0.179012	0.0534681	10.8393	1.19604	0.000993688	4.68444	NA	NA	NA	NA	NA	NA	NA	not	not	NA	NA	NA	NA	NA	NA	40767	1291	0.00552797	0.0679109
chr12:164855:C:T	12	164855	C	T	intron variant	IQSEC3	0.931464	0.0465952	42027	36759	3335	129	0.00320712	TOPMED	K04[Diseases of pulp and periapical tissues]	ICD10	1500	0.0606837	0.0533145	1.52712	0.232762	30.7282	4.6049	2.96825e-08	0.219441	0.0820975	6.74545	1.24538	0.00939875	5.50057	NA	NA	NA	NA	NA	NA	NA	not	not	NA	NA	NA	NA	NA	NA	41898	1484	0.0606759	0.0950007
chr12:84932173:A:G	12	84932173	A	G	intergenic variant	.	0.82793	0.433953	42027	12562	13707	2777	0.095607	TOPMED	B85[Pediculosis and phthiriasis]	ICD10	639	0.407219	0.365856	0.610084	0.100403	32.4864	1.84059	1.20027e-08	0.232038	0.0646076	12.589	1.26117	0.000388025	4.50958	NA	NA	NA	NA	NA	NA	NA	not	not	NA	NA	NA	NA	NA	NA	39250	571	0.156289	0.0786233
chr13:22252190:C:T	13	22252190	C	T	intron variant	LINC00540	0.544755	0.843564	18317	460	3305	828	0.180274	TOPMED	N48[Other disorders of penis]	ICD10	466	0.673238	0.622019	0.533514	0.0943269	30.6307	1.70491	3.12119e-08	0.519801	0.0994247	27.5988	1.68169	1.49269e-07	0.67965	NA	NA	NA	NA	NA	NA	NA	not	not	NA	NA	NA	NA	NA	NA	17489	438	0.504239	0.104417
chr13:69293892:G:A	13	69293892	G	A	intron variant	LINC00383	1.04474	0.0026486	42027	41798	208	7	0.000166615	WES5K	L57[Skin changes due to chronic exposure to nonionizing radiation]	ICD10	464	0.00864114	0.00264006	5.65782	0.789323	29.9776	286.523	4.37059e-08	1.54286	0.353222	12.5253	4.67795	0.000401476	3.96312	NA	NA	NA	NA	NA	NA	NA	not	not	NA	NA	NA	NA	NA	NA	42020	461	0.185668	0.78733
chr13:69293892:C:T	13	69293892	C	T	intron variant	LINC00383	1.02975	0.00269606	42027	41800	212	7	0.000166591	TOPMED	L57[Skin changes due to chronic exposure to nonionizing radiation]	ICD10	464	0.00864575	0.00270915	5.65782	0.789323	29.9776	286.523	4.37059e-08	1.50029	0.356036	11.8304	4.48299	0.00058272	4.12492	NA	NA	NA	NA	NA	NA	NA	not	not	NA	NA	NA	NA	NA	NA	42020	461	0.117942	0.769254
chr13:96226624:A:G	13	96226624	A	G	intron variant	HS6ST3	0.594172	0.00367674	42027	40105	290	3	7.42611e-05	TOPMED	H25[Senile cataract]	ICD10	1117	0.0111328	0.0108342	8.89783	1.42334	32.4851	7316.08	1.20113e-08	0.374716	0.330034	1.2891	1.45458	0.256213	7.32901	NA	NA	NA	NA	NA	NA	NA	not	not	NA	NA	NA	NA	NA	NA	42024	1115	-0.0501721	0.330679
chr13:109179501:G:C	13	109179501	G	C	intron variant	MYO16	0.974661	0.185262	42027	28238	10500	1171	0.0293418	WES5K	M85[Other disorders of bone density and structure]	ICD10	456	0.199717	0.168937	1.16956	0.181928	31.3439	3.22058	2.16142e-08	0.23655	0.0877281	6.91293	1.26687	0.00855756	5.59761	NA	NA	NA	NA	NA	NA	NA	not	not	NA	NA	NA	NA	NA	NA	40856	426	-0.0531795	0.112474
chr14:46051834:T:A	14	46051834	T	A	intron variant	LINC00871	0.821418	0.00336352	42027	41483	270	5	0.000119738	TOPMED	J18[Pneumonia, organism unspecified]	ICD10	1563	0.00702761	0.0049398	5.55426	1.10262	30.9576	258.336	2.63724e-08	0.513633	0.247956	3.79604	1.67135	0.0513736	6.28959	NA	NA	NA	NA	NA	NA	NA	not	not	NA	NA	NA	NA	NA	NA	42022	1559	-0.110958	0.306689
chr14:47900039:C:T	14	47900039	C	T	intergenic variant	.	0.74488	0.989573	44186	337	5720	29123	0.827828	TOPMED	Hearing_loss	CUSTOM	3000	0.861815	0.883476	-0.26807	0.0480135	29.8958	0.764854	4.55911e-08	-0.241395	0.0465464	25.6967	0.785531	3.99503e-07	0.94264	NA	NA	NA	NA	NA	NA	NA	not	not	NA	NA	NA	NA	NA	NA	NA	NA	NA	NA
chr14:83132884:T:C	14	83132884	T	C	intergenic variant	.	0.896092	0.676795	44186	8143	16603	8750	0.261225	TOPMED	Oesophagitis_and_oesophageal_ulcer	CUSTOM	2362	0.548387	0.513893	0.261701	0.0471582	29.8925	1.29914	4.56678e-08	0.168593	0.033116	25.8919	1.18364	3.61069e-07	0.89798	NA	NA	NA	NA	NA	NA	NA	not	not	NA	NA	NA	NA	NA	NA	35436	1825	0.151718	0.0469451
chr14:104293742:C:T	14	104293742	C	T	intron variant	.	0.764154	0.00119689	44186	43811	97	4	9.10913e-05	TOPMED	Bronchiectasis	CUSTOM	312	0.0096594	0.00265918	6.3391	0.964276	32.0133	566.286	1.53119e-08	1.72179	0.425368	10.4221	5.59453	0.00124517	4.9102	NA	NA	NA	NA	NA	NA	NA	not	not	NA	NA	NA	NA	NA	NA	44182	310	0.422235	0.957756
chr15:63724428:A:G	15	63724428	A	G	intron variant	HERC1	0.962634	0.295497	44186	23169	14546	2445	0.0608815	TOPMED	Obsessive.compulsive_disorder	CUSTOM	552	0.310044	0.261141	0.745669	0.123975	30.2046	2.10785	3.88776e-08	0.270127	0.0670925	15.4497	1.31013	8.47286e-05	3.33833	F5_OCD	1.0844	0.173321	chr15:63736685:G:A	0.978219	2.08619	9.61324e-08	yes	not	NA	NA	NA	NA	NA	NA	41741	496	0.114167	0.0895284
chr15:67957738:G:T	15	67957738	G	T	intergenic variant	.	0.887832	0.612103	42027	9525	17295	6383	0.192242	TOPMED	J03[Acute tonsillitis]	ICD10	5616	0.463072	0.484468	-0.199896	0.035227	32.9302	0.818816	9.55256e-09	-0.0954621	0.0220932	18.6646	0.908953	1.55848e-05	3.21258	NA	NA	NA	NA	NA	NA	NA	not	not	NA	NA	NA	NA	NA	NA	35644	4849	-0.0707318	0.0283061
chr16:1968049:T:C	16	1968049	T	C	intron variant	RNF151	0.904176	0.00189766	44186	43918	161	3	6.8055e-05	TOPMED	COPD	CUSTOM	973	0.0055276	0.00234083	7.94918	1.22893	31.2999	2833.25	2.2109e-08	1.24039	0.356515	9.52879	3.45696	0.00202274	4.96137	NA	NA	NA	NA	NA	NA	NA	not	not	NA	NA	NA	NA	NA	NA	44183	971	0.723996	0.546321
chr16:78802406:C:T	16	78802406	C	T	intron variant	WWOX	0.70955	0.00384284	42027	41087	307	5	0.000120776	TOPMED	H53[Visual disturbances]	ICD10	1556	0.00842099	0.00723661	5.56679	0.951364	30.3812	261.593	3.54944e-08	0.430789	0.278973	2.38454	1.53847	0.122541	6.53812	NA	NA	NA	NA	NA	NA	NA	not	not	NA	NA	NA	NA	NA	NA	42022	1552	-0.164104	0.284769
chr16:85972232:C:T	16	85972232	C	T	intron variant	.	0.937159	0.271315	44186	23930	13664	2078	0.0523795	TOPMED	GNH0017_COPD	CUSTOM	831	0.272934	0.237142	0.760465	0.122302	33.1684	2.13927	8.45143e-09	0.241837	0.060938	15.1942	1.27359	9.69996e-05	4.05984	NA	NA	NA	NA	NA	NA	NA	not	not	NA	NA	NA	NA	NA	NA	42108	762	0.0946625	0.0794646
chr16:85985481:T:A	16	85985481	T	A	downstream gene variant	.	1.02126	0.306373	44186	24853	16039	2958	0.0674572	WES5K	GNH0017_COPD	CUSTOM	831	0.289075	0.250277	0.734105	0.116716	34.2304	2.08362	4.89576e-09	0.215595	0.0573214	13.695	1.2406	0.000215026	4.64267	NA	NA	NA	NA	NA	NA	NA	not	not	NA	NA	NA	NA	NA	NA	41228	731	-0.0364045	0.081228
chr16:88431904:C:T	16	88431904	C	T	synonymous variant	ZNF469	0.911069	0.0113879	44186	42755	959	13	0.000297299	WES5K	Learning_disability	CUSTOM	269	0.0215355	0.0132101	5.1588	0.770412	31.6158	173.956	1.87893e-08	0.712209	0.401182	3.15161	2.03849	0.0758525	6.60606	NA	NA	NA	NA	NA	NA	NA	not	not	NA	NA	NA	NA	NA	NA	44173	265	-0.554482	0.413276
chr17:9297878:G:A	17	9297878	G	A	intron variant	STX8	0.674428	0.222741	44186	13911	7123	425	0.0198052	TOPMED	Eating_disorders	CUSTOM	711	0.329711	0.295551	0.71618	0.112228	34.3236	2.0466	4.66681e-09	0.23283	0.0705222	10.6261	1.26217	0.00111501	5.37826	NA	NA	NA	NA	NA	NA	NA	not	not	NA	NA	NA	NA	NA	NA	43761	699	0.202943	0.0734377
chr17:66212111:T:A	17	66212111	T	A	3 prime UTR variant	APOH	0.956801	0.00355783	44186	43831	301	6	0.000135937	WES5K	Glomerulonephritis_and_other_nephritides	CUSTOM	518	0.0106727	0.00384262	6.23775	0.882487	32.4675	511.706	1.21205e-08	1.1203	0.322603	9.16186	3.06577	0.0024711	5.30937	NA	NA	NA	NA	NA	NA	NA	not	not	NA	NA	NA	NA	NA	NA	44180	515	0.217033	0.521875
chr17:82597298:A:C	17	82597298	A	C	intron variant	FOXK2	0.82367	0.0136884	42027	39810	1073	16	0.000391208	TOPMED	J47[Bronchiectasis]	ICD10	215	0.0371449	0.0197757	4.58404	0.613676	29.7328	97.9091	4.95884e-08	0.912927	0.275209	8.60895	2.4916	0.00334511	4.82903	NA	NA	NA	NA	NA	NA	NA	not	not	NA	NA	NA	NA	NA	NA	42011	212	0.385451	0.418417
chr18:48625702:C:T	18	48625702	C	T	intron variant	CTIF	0.946275	0.410347	23710	9785	9231	2194	0.103442	TOPMED	F53[Mental and behavioural disorders associated with the puerperium, not elsewhere classified]	ICD10	415	0.380121	0.335461	0.760934	0.122682	32.6995	2.14027	1.07562e-08	0.218446	0.0761355	8.0131	1.24414	0.00464398	5.63523	NA	NA	NA	NA	NA	NA	NA	not	not	NA	NA	NA	NA	NA	NA	21516	353	0.00239221	0.105797
chr18:51537133:G:C	18	51537133	G	C	intron variant	LINC01630	0.963638	0.270138	42027	23730	13728	1919	0.048734	TOPMED	L08[Other local infections of skin and subcutaneous tissue]	ICD10	1426	0.219363	0.238311	-0.73738	0.148801	29.995	0.478366	4.33162e-08	-0.110976	0.0473198	5.58153	0.89496	0.018151	5.62225	NA	NA	NA	NA	NA	NA	NA	not	not	NA	NA	NA	NA	NA	NA	40108	1397	0.0146678	0.0547384
chr18:54170645:T:C	18	54170645	T	C	intron variant	MBD2	0.882313	0.0145542	42027	39982	1145	18	0.000437477	TOPMED	B96[Other specified bacterial agents as the cause of diseases classified to other chapters]	ICD10	1606	0.0240629	0.0187816	3.07959	0.443215	33.1677	21.7495	8.45415e-09	0.372898	0.129351	7.59074	1.45194	0.00586692	5.84134	NA	NA	NA	NA	NA	NA	NA	not	not	NA	NA	NA	NA	NA	NA	42009	1599	0.16392	0.153651
chr18:54986413:C:A	18	54986413	C	A	intergenic variant	.	0.838659	0.00474598	42027	41207	385	4	9.61631e-05	TOPMED	B85[Pediculosis and phthiriasis]	ICD10	639	0.00979165	0.00671903	5.53745	0.9762	30.6249	254.029	3.1304e-08	0.600833	0.389216	2.38301	1.82364	0.122661	6.59311	NA	NA	NA	NA	NA	NA	NA	not	not	NA	NA	NA	NA	NA	NA	42023	636	-0.270386	0.398776
chr19:10858458:G:A	19	10858458	G	A	intron variant	C19orf38	0.985573	0.085298	42027	35034	5886	324	0.00785569	WES5K	I45[Other conduction disorders]	ICD10	414	0.114646	0.0825821	1.75247	0.273215	29.7528	5.76883	4.90806e-08	0.354913	0.113659	8.95793	1.42606	0.00276268	4.75042	NA	NA	NA	NA	NA	NA	NA	not	not	NA	NA	NA	NA	NA	NA	41703	397	0.00887895	0.147801
chr19:10968052:C:T	19	10968052	C	T	intron variant	SMARCA4	0.944587	0.0873949	42027	34350	5943	318	0.00783039	TOPMED	I45[Other conduction disorders]	ICD10	414	0.121325	0.0878994	1.80344	0.271533	32.3192	6.07049	1.30813e-08	0.29546	0.11396	6.29989	1.34374	0.0120745	5.96522	NA	NA	NA	NA	NA	NA	NA	not	not	NA	NA	NA	NA	NA	NA	41709	394	-0.116916	0.145961
chr19:13153584:C:T	19	13153584	C	T	missense variant	IER2	0.721831	0.0426371	42027	33254	2766	98	0.00271333	WES5K	Q61[Cystic kidney disease]	ICD10	82	0.144818	0.0670154	3.01871	0.398732	29.9181	20.4649	4.50692e-08	0.980907	0.219752	14.793	2.66687	0.00011998	3.42523	NA	NA	NA	NA	NA	NA	NA	not	not	NA	NA	NA	NA	NA	NA	41929	78	0.661157	0.290676
chr19:32864607:A:C	19	32864607	A	C	intron variant	SLC7A9	0.988303	0.260734	42027	25009	13543	2049	0.0504667	WES5K	B35[Dermatophytosis]	ICD10	6939	0.231809	0.219275	0.321963	0.0568845	30.487	1.37983	3.36101e-08	0.0940618	0.0232319	16.2266	1.09863	5.62005e-05	3.22327	NA	NA	NA	NA	NA	NA	NA	not	not	NA	NA	NA	NA	NA	NA	39978	6519	0.0218522	0.0295045
chr20:17949555:G:T	20	17949555	G	T	intron variant	SNX5	0.587069	0.0103166	44186	39140	808	4	0.00010012	TOPMED	GNH0244_Unspecified_or_Rare_Diabetes_narrow	CUSTOM	313	0.0509854	0.0308152	4.13883	0.534094	32.1846	62.7294	1.40201e-08	0.87228	0.220377	12.7106	2.39236	0.000363597	4.41387	T2D	1.06974	0.110247	chr20:18016584:G:A	0.943581	26.1179	1.03079e-05	yes	not	NA	NA	NA	NA	NA	NA	44182	312	0.781957	0.229635
chr20:36801415:C:A	20	36801415	C	A	intron variant	SOGA1	0.621762	0.0213795	44186	37237	1573	27	0.000695213	TOPMED	Chronic_fatigue	CUSTOM	1623	0.046738	0.0439779	2.66339	0.369007	34.7362	14.3448	3.77555e-09	0.204858	0.117115	3.05972	1.22735	0.0802565	7.3275	NA	NA	NA	NA	NA	NA	NA	not	not	NA	NA	NA	NA	NA	NA	44159	1617	0.0755065	0.119555
chr20:41794342:C:T	20	41794342	C	T	intergenic variant	.	0.956061	0.539175	44186	14057	19244	6825	0.170089	TOPMED	Fibromyalgia	CUSTOM	863	0.467526	0.414089	0.471978	0.0818668	30.5915	1.60316	3.18478e-08	0.254657	0.0511077	24.3242	1.29002	8.14104e-07	1.4076	M13_FIBROMYALGIA	1.04336	0.543145	chr20:41722134:A:C	0.351942	1.35676	0.000554868	yes	not	NA	NA	NA	NA	NA	NA	37361	672	0.113824	0.0786469
chr20:49755626:A:C	20	49755626	A	C	intergenic variant	.	1.02028	0.268817	42027	25500	14262	2244	0.0534209	WES5K	J31[Chronic rhinitis, nasopharyngitis and pharyngitis]	ICD10	390	0.172536	0.22372	-2.35261	0.544956	34.0734	0.0951206	5.30713e-09	-0.32082	0.0924463	12.5277	0.725554	0.000400968	4.87825	NA	NA	NA	NA	NA	NA	NA	not	not	NA	NA	NA	NA	NA	NA	39783	390	-0.0727386	0.107856
chr21:31637098:G:GT	21	31637098	G	GT	intergenic variant	.	0.794452	0.0456733	42027	34706	3150	86	0.00226662	TOPMED	K57[Diverticular disease of intestine]	ICD10	758	0.0620923	0.0626044	2.1622	0.325427	30.1347	8.69024	4.0306e-08	0.0294493	0.125179	0.0553462	1.02989	0.814009	7.30526	NA	NA	NA	NA	NA	NA	NA	not	not	NA	NA	NA	NA	NA	NA	41941	749	-0.211592	0.130173
chr21:38092921:C:T	21	38092921	C	T	intron variant	DSCR4	0.792287	0.106733	44186	28635	6231	306	0.0087001	TOPMED	Hyperparathyroidism	CUSTOM	108	0.196622	0.135494	2.24598	0.313857	29.8318	9.44967	4.71205e-08	0.734826	0.177978	14.0492	2.08512	0.00017809	3.57743	NA	NA	NA	NA	NA	NA	NA	not	not	NA	NA	NA	NA	NA	NA	43880	104	0.585125	0.204908
chr21:39112030:G:T	21	39112030	G	T	regulatory region variant	.	0.621742	0.0505239	42027	28546	2854	92	0.00292138	TOPMED	D64[Other anaemias]	ICD10	3528	0.0968808	0.0955592	1.16102	0.181007	33.9986	3.19319	5.51506e-09	0.0703683	0.0575901	1.49299	1.0729	0.221753	7.60432	NA	NA	NA	NA	NA	NA	NA	not	not	NA	NA	NA	NA	NA	NA	41935	3515	0.0330919	0.0593285
chr22:24384892:T:C	22	24384892	T	C	intron variant	SPECC1L	0.715629	0.00358215	42027	41168	282	7	0.00016885	TOPMED	K11[Diseases of salivary glands]	ICD10	1026	0.00728805	0.00689626	4.93559	0.768721	30.6051	139.155	3.16264e-08	0.428287	0.376724	1.29248	1.53463	0.255591	6.9075	NA	NA	NA	NA	NA	NA	NA	not	not	NA	NA	NA	NA	NA	NA	42020	1023	-0.41281	0.385122
chr22:31869259:G:A	22	31869259	G	A	intron variant	DEPDC5	0.921888	0.00374086	23710	23436	168	4	0.000169434	TOPMED	O20[Haemorrhage in early pregnancy]	ICD10	1801	0.00916455	0.00413055	7.27971	2.09466	29.9746	1450.57	4.37754e-08	0.636639	0.212185	8.10006	1.89012	0.00442639	5.00482	NA	NA	NA	NA	NA	NA	NA	not	not	NA	NA	NA	NA	NA	NA	23706	1796	0.282305	0.260362
chr22:43939790:TGG:T	22	43939790	TGG	T	intron variant	PNPLA3	0.878398	0.605732	42027	9148	17153	5478	0.172378	TOPMED	K76[Other diseases of liver]	ICD10	3910	0.525268	0.486704	0.238965	0.0375347	39.4682	1.26993	3.33449e-10	0.158257	0.0261914	36.4875	1.17147	1.53649e-09	0.6635	K11_DISLIVOTH	1.18952	2.88576e-08	NA	NA	NA	NA	yes	yes	NA	NA	NA	NA	NA	NA	36549	3291	0.125352	0.0319685
chr22:43939790:TGG:T	22	43939790	TGG	T	intron variant	PNPLA3	0.878177	0.605078	44186	9644	18040	5756	0.172129	TOPMED	Non.alcoholic_fatty_liver_disease_and_steatohepatitis	CUSTOM	3713	0.529856	0.485916	0.270723	0.0380195	49.1513	1.31091	2.36974e-12	0.179143	0.0266998	44.963	1.19619	2.00771e-11	0.928	NAFLD	1.3605	6.37676e-12	NA	NA	NA	NA	yes	yes	NA	NA	NA	NA	NA	NA	38430	3113	0.146412	0.0326683
[truncated: 22 more columns]

## Sheet: Table-S8
Phenotype (Genes and Health)	Phenotype (FinnGen)
A09[Other gastroenteritis and colitis of infectious and unspecified origin]	AB1_GASTROENTERITIS_NOS
Anxiety_and_phobia	KRA_PSY_ANXIETY_EXMORE,F5_ANXIETY,F5_PHOBANX
Aortic_aneurysm	I9_AORTANEUR
B35[Dermatophytosis]	AB1_DERMATOPHYTOSIS
B85[Pediculosis and phthiriasis]	AB1_PEDICULOSIS_AND_PHTHIRIAASIS
B96[Other specified bacterial agents as the cause of diseases classified to other chapters]	AB1_OTHER_BACT_INOTHER
B97[Viral agents as the cause of diseases classified to other chapters]	AB1_VIRAL_INOTHER
B98[Other specified infectious agents as the cause of diseases classified to other chapters]	not_found
Bronchiectasis	J10_BRONCHIECTASIS
Chronic_fatigue	not_found
Chronic_Kidney_Disease	N14_CHRONKIDNEYDIS
Chronic_viral_hepatitis	not_found
COPD	J10_COPD
D12[Benign neoplasm of colon, rectum, anus and anal canal]	CD2_BENIGN_COLORECANI
D22[Melanocytic naevi]	CD2_BENIGN_MELANOCYTIC
D56[Thalassaemia]	D3_ANAEMIANAS,D3_HAEMOLYTICANAEMIA
D58[Other hereditary haemolytic anaemias]	D3_ANAEMIANAS,D3_HAEMOLYTICANAEMIA
D64[Other anaemias]	D3_ANAEMIANAS,D3_HAEMOLYTICANAEMIA
D70[Agranulocytosis]	D3_AGRANULOCYTOSIS
Dermatitis_atopc_contact_other_unspecified	L12_ATOPIC
E05[Thyrotoxicosis [hyperthyroidism]]	THYROTOXICOSIS
E11[Type 2 diabetes mellitus]	T2D
E14[Unspecified diabetes mellitus]	T1D,T2D
E22[Hyperfunction of pituitary gland]	E4_HYPERPIT
E78[Disorders of lipoprotein metabolism and other lipidaemias]	E4_LIPOPROT
E80[Disorders of porphyrin and bilirubin metabolism]	E4_PORBILIR
E87[Other disorders of fluid, electrolyte and acid-base balance]	E4_FLUIDELECTRO
Eating_disorders	KRA_PSY_EATING_EXMORE
Erectile_dysfunction	ERECTILE_DYSFUNCTION
F11[Mental and behavioural disorders due to use of opioids]	F5_OPIOIDS
F12[Mental and behavioural disorders due to use of cannabinoids]	F5_CANNABIS
F40[Phobic anxiety disorders]	F5_PHOBANX,KRA_PSY_ANXIETY_EXMORE,F5_ANXIETY
F41[Other anxiety disorders]	F5_ANXIETY,KRA_PSY_ANXIETY_EXMORE
F53[Mental and behavioural disorders associated with the puerperium, not elsewhere classified]	KRA_PSY_PUERPER_EXMORE
Fibromyalgia	M13_FIBROMYALGIA
Folate_deficiency_with_and_without_anaemia	D3_ANAEMIA_FOLATEDEF
G62[Other polyneuropathies]	G6_POLYOTHUNS
Gastro.oesophageal_reflux_disease	K11_REFLUX
Glomerulonephritis_and_other_nephritides	N14_GLOMER_NEPHRITIS
GNH0007_Type2Diabetes	T2D
GNH0011_COPD	J10_COPD
GNH0017_COPD	J10_COPD
GNH0018_EssentialHypertension	I9_HYPTENSESS
GNH0242_Type_2_Diabetes_narrow	T2D
GNH0244_Unspecified_or_Rare_Diabetes_narrow	T1D,T2D
GNH0247_GestationalHypertension	O15_HYPTENSPREG
GNH0249_NormalUncomplicatedTermDelivery	O15_DELIV_SPONT
GNH0250_Preeclampsia_Eclampsia_broad	O15_PRE_OR_ECLAMPSIA
H02[Other disorders of eyelid]	H7_EYELIDDIS
H25[Senile cataract]	H7_CATARACTSENILE
H26[Other cataract]	H7_CATARACTOTHER
H34[Retinal vascular occlusions]	H7_RETIVASCOCCLUSION
H36[Retinal disorders in diseases classified elsewhere]	H7_RETINODISINOTH
H53[Visual disturbances]	H7_VISUDISTURB
H54[Visual impairment including blindness (binocular or monocular)]	H7_BLINDANDVISIMPAIRMENT
H60[Otitis externa]	H8_EXTOTITIS
Hearing_loss	H8_HL_SEN_NAS
Hodgkin_Lymphoma	CD2_HODGKIN_LYMPHOMA_EXALLC
Hyperparathyroidism	E4_HYPERPARA
Hypertension	I9_HYPTENS,I9_HYPTENSESS
I07[Rheumatic tricuspid valve diseases]	I9_RHEUVALV
I42[Cardiomyopathy]	I9_CARDMYO
I45[Other conduction disorders]	I9_CONDUCTIO
I63[Cerebral infarction]	C_STROKE
I71[Aortic aneurysm and dissection]	I9_AORTANEUR,I9_AORTDIS
J02[Acute pharyngitis]	J10_PHARYNGITIS
J03[Acute tonsillitis]	J10_TONSILLITIS
J12[Viral pneumonia, not elsewhere classified]	J10_VIRALPNEUMO
J18[Pneumonia, organism unspecified]	J10_PNEUMONIA
J22[Unspecified acute lower respiratory infection]	J10_LOWERINF
J31[Chronic rhinitis, nasopharyngitis and pharyngitis]	J10_CHRONRHINITIS
J34[Other disorders of nose and nasal sinuses]	not_found
J47[Bronchiectasis]	J10_BRONCHIECTASIS
J84[Other interstitial pulmonary diseases]	ILD_ENDPOINTS
K04[Diseases of pulp and periapical tissues]	K11_PULP_PERIAPICAL
K05[Gingivitis and periodontal diseases]	K11_GINGIVITIS_PERIODONTAL
K11[Diseases of salivary glands]	K11_SALIVARY
K13[Other diseases of lip and oral mucosa]	K11_LIP_ORAL_MUCOSA
K14[Diseases of tongue]	TONGUEABNORMALITY
K21[Gastro-oesophageal reflux disease]	K11_REFLUX
K44[Diaphragmatic hernia]	K11_DIAHER
K52[Other noninfective gastroenteritis and colitis]	K11_OTHENTERCOL
K57[Diverticular disease of intestine]	K11_DIVERTIC
K63[Other diseases of intestine]	K11_INTESTOTH
K76[Other diseases of liver]	K11_DISLIVOTH
L08[Other local infections of skin and subcutaneous tissue]	L12_INFECT_SKIN_OTHER
L20[Atopic dermatitis]	L12_ATOPIC
L21[Seborrhoeic dermatitis]	L12_SEBORRHOEIC
L50[Urticaria]	L12_URTICARIA
L57[Skin changes due to chronic exposure to nonionizing radiation]	L12_ACTINKERA
L73[Other follicular disorders]	L12_FOLICULAROTH
L82[Seborrhoeic keratosis]	L12_SEBORRKERAT
Learning_disability	not_found
Leukaemia	CD2_PRIMARY_LYMPHOID_HEMATOPOIETIC_EXALLC
M23[Internal derangement of knee]	M13_KNEEDERANGEMENTS
M41[Scoliosis]	M13_SCOLIOSIS
M50[Cervical disc disorders]	M13_CERVICDISC
M53[Other dorsopathies, not elsewhere classified]	M13_DORSOPATHYOTH
M65[Synovitis and tenosynovitis]	M13_TENDOSYNOVITISNAS
M70[Soft tissue disorders related to use, overuse and pressure]	M13_SOFTOVERUSE
M72[Fibroblastic disorders]	M13_FIBROBLASTIC
M85[Other disorders of bone density and structure]	M13_BONEDENSOTH
N10[Acute tubulo-interstitial nephritis]	N14_PYELONEPHR
N12[Tubulo-interstitial nephritis, not specified as acute or chronic]	N14_TUBULOINTNEPHRNAS
N28[Other disorders of kidney and ureter, not elsewhere classified]	N14_KIDUROTH
N48[Other disorders of penis]	N14_OTHPENIS
N92[Excessive, frequent and irregular menstruation]	N14_MESNRUIRREG
N97[Female infertility]	N14_FEMALEINFERT
Non.alcoholic_fatty_liver_disease_and_steatohepatitis	NAFLD
Non.Hodgkin_Lymphoma	C3_NONHODGKIN_EXALLC
O20[Haemorrhage in early pregnancy]	O15_HAEMORRH_EARLY_PREG
O32[Maternal care for known or suspected malpresentation of fetus]	O15_MAT_CARE_MALPRESENT
O48[Prolonged pregnancy]	O15_PREG_PROLONGED
O80[Single spontaneous delivery]	O15_DELIV_SPONT
O90[Complications of the puerperium, not elsewhere classified]	O15_PUERP_COMPL_NAS
O99[Other maternal diseases classifiable elsewhere but complicating pregnancy, childbirth and the puerperium]	O15_OTHER_MATERN_DIS_ELSEWHERE
Obesity	E4_OBESITY
Obsessive.compulsive_disorder	F5_OCD
Oesophagitis_and_oesophageal_ulcer	K11_OESITIS,K11_OESULC
Osteoporosis	M13_OSTEOPOROSIS
Other_anaemias	D3_ANAEMIANAS,D3_HAEMOLYTICANAEMIA
Other_haemolytic_anaemias	D3_HAEMOLYTICANAEMIA,D3_ANAEMIANAS
Peptic_ulcer_disease	K11_PULC
Peripheral_arterial_disease	I9_ATHSCLE
Primary_Malignancy_Other	not_found
Q61[Cystic kidney disease]	Q17_CYSTIC_KIDNEY_DISEA,N14_CHRONKIDNEYDIS
Retinal_vascular_occlusions	H7_RETIVASCOCCLUSION
Scoliosis	M13_SCOLIOSIS
Seborrheic_dermatitis	L12_SEBORRHOEIC
Spinal_stenosis	M13_SPINSTENOSIS
Thalassaemia	D3_ANAEMIANAS,D3_HAEMOLYTICANAEMIA
Type_2_Diabetes	T2D

## Sheet: Table-S9
Phenotype (Genes and Health)	Phenotype (GERA)
B35[Dermatophytosis]	Dermatophytosis
E11[Type 2 diabetes mellitus]	Type 2 diabetes
GNH0242_Type_2_Diabetes_narrow	Type 2 diabetes
Type_2_Diabetes	Type 2 diabetes
E78[Disorders of lipoprotein metabolism and other lipidaemias]	Dyslipidemia
Osteoporosis	EHR-defined osteoporosis (based on the ICD-9-CM diagnosis codes 733.x)
Hypertension	Hypertension
Peripheral_arterial_disease	Peripheral vascular disease
Peptic_ulcer_disease	Peptic ulcers

## Sheet: Table-S11
Replication Criteria			N Loci Found in Both Cohorts for Replication Check	N Replicated Expected	N Replicated Observed	PAT Ratio (%)	Percentage of Loci Replicated By Lead (%)
Significance Cutoff	Locus Definition	Replication Information
Genome-wide-significant	window +/-1.5mb, r2 0.25, no proxy G&H p-value cutoff	lead & proxy used, FG p-value ≤0.05	133	128.6	30	23
FDR 5%	window +/-1.5mb, r2 0.25, no proxy G&H p-value cutoff	lead & proxy used, FG p-value ≤0.05	100	97.4	26	27
Bonferroni-significant	window +/-1.5mb, r2 0.25, no proxy G&H p-value cutoff	lead & proxy used, FG p-value ≤0.05	16	16	7	44
Genome-wide-significant	window +/-1.5mb, r2 0.25, no proxy G&H p-value cutoff	only lead used, FG p-value ≤0.05	133	128.6	16	12	53
FDR 5%	window +/-1.5mb, r2 0.25, no proxy G&H p-value cutoff	only lead used, FG p-value ≤0.05	100	97.4	15	15	58
Bonferroni-significant	window +/-1.5mb, r2 0.25, no proxy G&H p-value cutoff	only lead used, FG p-value ≤0.05	16	16	4	25	57
Genome-wide-significant	window +/-1.5mb, r2 0.25, no proxy G&H p-value cutoff	lead & proxy used, FG p-value ≤0.01	133	126.6	23	18
FDR 5%	window +/-1.5mb, r2 0.25, no proxy G&H p-value cutoff	lead & proxy used, FG p-value ≤0.01	100	95.9	21	22
Bonferroni-significant	window +/-1.5mb, r2 0.25, no proxy G&H p-value cutoff	lead & proxy used, FG p-value ≤0.01	16	16	7	44
Genome-wide-significant	window +/-1.5mb, r2 0.25, no proxy G&H p-value cutoff	only lead used, FG p-value ≤0.01	133	126.6	11	9	48
FDR 5%	window +/-1.5mb, r2 0.25, no proxy G&H p-value cutoff	only lead used, FG p-value ≤0.01	100	95.9	10	10	48
Bonferroni-significant	window +/-1.5mb, r2 0.25, no proxy G&H p-value cutoff	only lead used, FG p-value ≤0.01	16	16	3	19	43
Genome-wide-significant	window +/-1.5mb, r2 0.25, no proxy G&H p-value cutoff	lead & proxy used, FG p-value ≤0.05/133	133	123.4	17	14
FDR 5%	window +/-1.5mb, r2 0.25, no proxy G&H p-value cutoff	lead & proxy used, FG p-value ≤0.05/133	100	93.5	15	16
Bonferroni-significant	window +/-1.5mb, r2 0.25, no proxy G&H p-value cutoff	lead & proxy used, FG p-value ≤0.05/133	16	16	6	38
Genome-wide-significant	window +/-1.5mb, r2 0.25, no proxy G&H p-value cutoff	only lead used, FG p-value ≤0.05/133	133	123.4	11	9	65
FDR 5%	window +/-1.5mb, r2 0.25, no proxy G&H p-value cutoff	only lead used, FG p-value ≤0.05/133	100	93.5	10	11	67
Bonferroni-significant	window +/-1.5mb, r2 0.25, no proxy G&H p-value cutoff	only lead used, FG p-value ≤0.05/133	16	16	3	19	50
FDR 5%	window +/-1.5mb, r2 0.25, no proxy G&H p-value cutoff	lead & proxy used, FG p-value ≤0.05/100	100	93.6	16	17
Bonferroni-significant	window +/-1.5mb, r2 0.25, no proxy G&H p-value cutoff	lead & proxy used, FG p-value ≤0.05/16	16	16	6	38
FDR 5%	window +/-1.5mb, r2 0.25, no proxy G&H p-value cutoff	only lead used, FG p-value ≤0.05/100	100	93.6	10	11	63
Bonferroni-significant	window +/-1.5mb, r2 0.25, no proxy G&H p-value cutoff	only lead used, FG p-value ≤0.05/16	16	16	3	19	50
Genome-wide-significant	window +/-50kb, r2 0.8, proxy G&H p-value ≤100x lead	lead & proxy used, FG p-value ≤0.05	168	163.2	35	21
FDR 5%	window +/-50kb, r2 0.8, proxy G&H p-value ≤100x lead	lead & proxy used, FG p-value ≤0.05	133	130.4	33	25
Bonferroni-significant	window +/-50kb, r2 0.8, proxy G&H p-value ≤100x lead	lead & proxy used, FG p-value ≤0.05	32	32	18	56
